# Supplementary material for: Blood metabolites reflect the effect of gut microbiota on differentiated thyroid cancer: a Mendelian randomization analysis
Source: BMC Cancer. 2025 Feb 28;25:368. doi: 10.1186/s12885-025-13598-y (PMC11869591; doi:10.1186/s12885-025-13598-y)
Supplement: Supplementary file 2 — Supplementary Material 2. [file 12885_2025_13598_MOESM2_ESM.xlsx]

## Sheet: Table Captions
Table names	Contents
Table S1	Description of the datasets used.
Table S2	The instruments of gut microbial taxa.
Table S3	The instruments of blood metabolites.
Table S4	The instruments of papillary thyroid cancer.
Table S5	The Steiger test between gut microbial taxa and differentiated thyroid cancer
Table S6	The Steiger test between blood metabolites and differentiated thyroid cancer
Table S7	Mendelian Randomization analysis on the causal effect between gut microbial taxa and differentiated thyroid cancer.
Table S8	Mendelian Randomization on the causal effect of papillary thyroid cancer on gut microbial taxa.
Table S9	Ranking of models for papillary thyroid cancer according to their posterior probability after exclusion of outlying and influential variants in MR-BMA analysis.
Table S10	Ranking of models for papillary thyroid cancer according to their posterior probability after exclusion of outlying and influential variants in MR-BMA analysis.
Table S11	The genetic correlations betweengut microbial taxa and differentiated thyroid cancer.
Table S12	Mendelian Randomization analysis on the causal effect between gut microbial taxa and papillary thyroid cancer.
Table S13	Mendelian Randomization analysis on the causal effect between gut microbial taxa and follicular thyroid cancer.
Table S14	Mendelian Randomization on the causal effect of papillary thyroid cancer on gut microbial taxa.
Table S15	Gut bacterial pathways involved in papillary thyroid cancer.
Table S16	Gut bacterial pathways involved in follicular thyroid cancer.
Table S17	Mediation Mendelian Randomization analysis outcomes.

## Sheet: Table S1
Table S1 Description of the datasets used
Phenotype	Consortium or study	Sample size	Ancestry	Journal	Year	Author	PMID	Data source
Gut microbiota	Dutch Microbiome Project	7738	European	Nat Genet.	2022	Lopera et al.	35115690	https://dutchmicrobiomeproject.molgeniscloud.org/
Blood metabolites	Canadian Longitudinal Study on Aging (CLSA)	8229	European	Nat Genet.	2023	Chen et al.	36635386	https://www.ebi.ac.uk/gwas/
Papillary thyroid cancer	FinnGen	314355	European	/	2023	/	/	Access results | FinnGen
Follicular thyroid cancer	FinnGen	314355	European	/	2023	/	/	Access results | FinnGen

## Sheet: Table S2
Table S2. The instruments of gut microbial taxa.
Exposure	SNP	Effect_Allele	Other_Allele	Beta	Pval	Position	Samplesize	Se	Chrosome	Eaf	R2	F	Id
k_Bacteria.p_Actinobacteria.c_Actinobacteria	rs4851317	G	T	0.0821966	5.15668e-06	101054149	7738	0.0180322	2	0.693881	0.00267804	20.7729	ebi-a-GCST90027651
k_Bacteria.p_Actinobacteria.c_Actinobacteria	rs182549	T	C	-0.139995	2.3206e-13	136616754	7738	0.0191017	2	0.756083	0.00689363	53.6993	ebi-a-GCST90027651
k_Bacteria.p_Actinobacteria.c_Actinobacteria	rs74452406	T	C	-0.150306	4.23809e-06	63012872	7738	0.0326799	3	0.0727759	0.00272632	21.1485	ebi-a-GCST90027651
k_Bacteria.p_Actinobacteria.c_Actinobacteria	rs62347983	G	C	0.0725885	6.82339e-06	165130380	7738	0.0161339	4	0.489964	0.00260912	20.2369	ebi-a-GCST90027651
k_Bacteria.p_Actinobacteria.c_Actinobacteria	rs795981	T	C	-0.119776	8.64968e-06	140802689	7738	0.0269253	4	0.119956	0.00255082	19.7836	ebi-a-GCST90027651
k_Bacteria.p_Actinobacteria.c_Actinobacteria	rs35344390	T	C	0.0894189	3.18559e-06	79628446	7738	0.0191949	5	0.236588	0.00279667	21.6958	ebi-a-GCST90027651
k_Bacteria.p_Actinobacteria.c_Actinobacteria	rs318801	A	G	-0.103544	9.78115e-06	55410143	7738	0.023416	5	0.176296	0.00252058	19.5484	ebi-a-GCST90027651
k_Bacteria.p_Actinobacteria.c_Actinobacteria	rs2197344	C	G	-0.0843355	3.32208e-07	92899617	7738	0.0165228	6	0.616961	0.00335556	26.046	ebi-a-GCST90027651
k_Bacteria.p_Actinobacteria.c_Actinobacteria	rs61939486	C	T	-0.125022	1.06218e-07	119663906	7738	0.0235191	12	0.149904	0.00363848	28.2501	ebi-a-GCST90027651
k_Bacteria.p_Actinobacteria.c_Actinobacteria	rs926010	A	C	0.104151	3.81452e-07	24038174	7738	0.0205103	15	0.76559	0.00332131	25.7793	ebi-a-GCST90027651
k_Bacteria.p_Actinobacteria.c_Actinobacteria	rs12955365	G	T	-0.087128	4.85736e-06	75219184	7738	0.0190616	18	0.394177	0.00269276	20.8874	ebi-a-GCST90027651
k_Bacteria.p_Actinobacteria.c_Actinobacteria	rs6044857	G	A	0.0799424	2.24109e-06	17496742	7738	0.0168998	20	0.389459	0.00288342	22.3707	ebi-a-GCST90027651
k_Bacteria.p_Bacteroidetes.c_Bacteroidia	rs10158939	A	G	0.0808326	3.69854e-06	242223343	7738	0.0174673	1	0.375746	0.00275989	21.4096	ebi-a-GCST90027652
k_Bacteria.p_Bacteroidetes.c_Bacteroidia	rs2807619	T	C	0.129912	6.65212e-06	60448209	7738	0.0288403	1	0.0891517	0.00261537	20.2855	ebi-a-GCST90027652
k_Bacteria.p_Bacteroidetes.c_Bacteroidia	rs1023692	C	T	-0.0986975	7.03979e-07	67868756	7738	0.0198976	2	0.771301	0.00316959	24.5979	ebi-a-GCST90027652
k_Bacteria.p_Bacteroidetes.c_Bacteroidia	rs9843097	T	C	0.0867737	5.39933e-06	150197676	7738	0.0190768	3	0.240726	0.00266672	20.6849	ebi-a-GCST90027652
k_Bacteria.p_Bacteroidetes.c_Bacteroidia	rs2603095	T	G	-0.085223	4.6169e-06	177175752	7738	0.0186016	4	0.743202	0.00270525	20.9846	ebi-a-GCST90027652
k_Bacteria.p_Bacteroidetes.c_Bacteroidia	rs73098732	A	G	0.0995528	5.37477e-06	43503949	7738	0.0218817	7	0.170003	0.00266782	20.6934	ebi-a-GCST90027652
k_Bacteria.p_Bacteroidetes.c_Bacteroidia	rs13283363	G	A	0.164596	1.2161e-07	34842242	7738	0.0311082	9	0.0863951	0.00360489	27.9883	ebi-a-GCST90027652
k_Bacteria.p_Bacteroidetes.c_Bacteroidia	rs74949229	A	G	0.147428	2.16691e-07	9526946	7738	0.0284368	10	0.0938822	0.0034615	26.8711	ebi-a-GCST90027652
k_Bacteria.p_Bacteroidetes.c_Bacteroidia	rs10836532	T	G	0.0839484	1.72564e-06	4745154	7738	0.0175508	11	0.351076	0.00294795	22.8728	ebi-a-GCST90027652
k_Bacteria.p_Bacteroidetes.c_Bacteroidia	rs28538857	T	C	0.176942	6.47963e-06	87689365	7738	0.0392323	15	0.0530423	0.00262184	20.3358	ebi-a-GCST90027652
k_Bacteria.p_Bacteroidetes.c_Bacteroidia	rs11657406	T	G	-0.101748	3.19971e-06	7249870	7738	0.0218457	17	0.166085	0.0027956	21.6874	ebi-a-GCST90027652
k_Bacteria.p_Bacteroidetes.c_Bacteroidia	rs783253	C	T	-0.0834026	9.75506e-06	72498434	7738	0.0188586	17	0.72146	0.00252125	19.5537	ebi-a-GCST90027652
k_Bacteria.p_Bacteroidetes.c_Bacteroidia	rs2698177	G	A	-0.171794	2.47805e-06	68747115	7738	0.036475	18	0.945889	0.0028586	22.1775	ebi-a-GCST90027652
k_Bacteria.p_Firmicutes.c_Bacilli	rs75005855	A	T	-0.232258	5.55943e-06	175381699	7738	0.0511301	1	0.0546038	0.00265952	20.6289	ebi-a-GCST90027653
k_Bacteria.p_Firmicutes.c_Bacilli	rs12064418	T	C	0.148588	8.50198e-06	16761962	7738	0.0333745	1	0.162888	0.00255504	19.8164	ebi-a-GCST90027653
k_Bacteria.p_Firmicutes.c_Bacilli	rs11694441	A	C	-0.149789	8.99767e-06	119541381	7738	0.0337367	2	0.125998	0.0025411	19.708	ebi-a-GCST90027653
k_Bacteria.p_Firmicutes.c_Bacilli	rs76752365	C	G	-0.146265	5.6238e-06	118350858	7738	0.0322166	3	0.136027	0.00265667	20.6067	ebi-a-GCST90027653
k_Bacteria.p_Firmicutes.c_Bacilli	rs11744900	G	A	-0.140837	2.03142e-06	141949123	7738	0.0296482	5	0.174459	0.00290766	22.5592	ebi-a-GCST90027653
k_Bacteria.p_Firmicutes.c_Bacilli	rs1206113	T	C	-0.167094	3.44921e-06	97442712	7738	0.0359956	6	0.108426	0.00277707	21.5432	ebi-a-GCST90027653
k_Bacteria.p_Firmicutes.c_Bacilli	rs74520302	G	A	-0.220634	9.99309e-06	5416476	7738	0.0499474	8	0.0530404	0.00251534	19.5077	ebi-a-GCST90027653
k_Bacteria.p_Firmicutes.c_Bacilli	rs10761245	T	C	-0.0983934	8.42966e-06	96387675	7738	0.0220912	9	0.494124	0.00255713	19.8327	ebi-a-GCST90027653
k_Bacteria.p_Firmicutes.c_Bacilli	rs1249137	T	C	0.0997535	8.5931e-06	79990400	7738	0.0224173	10	0.375257	0.00255241	19.796	ebi-a-GCST90027653
k_Bacteria.p_Firmicutes.c_Bacilli	rs77655905	A	G	0.163245	7.09578e-06	126611387	7738	0.036351	10	0.104456	0.00259949	20.1621	ebi-a-GCST90027653
k_Bacteria.p_Firmicutes.c_Bacilli	rs4903903	C	T	0.104822	6.85378e-06	80634365	7738	0.0233032	14	0.337698	0.00260802	20.2284	ebi-a-GCST90027653
k_Bacteria.p_Firmicutes.c_Bacilli	rs1400577	G	A	-0.106378	1.98793e-06	73551996	7738	0.0223735	16	0.600237	0.002913	22.6008	ebi-a-GCST90027653
k_Bacteria.p_Firmicutes.c_Bacilli	rs7245563	T	C	0.134179	2.49052e-06	15297576	7738	0.0284948	19	0.180709	0.00285737	22.168	ebi-a-GCST90027653
k_Bacteria.p_Firmicutes.c_Bacilli	rs3892326	C	T	-0.123996	2.43041e-07	43018030	7738	0.0240164	21	0.479803	0.00343303	26.6494	ebi-a-GCST90027653
k_Bacteria.p_Firmicutes.c_Clostridia	rs1023692	C	T	0.0996966	4.54569e-07	67868756	7738	0.0197632	2	0.771282	0.00327787	25.441	ebi-a-GCST90027654
k_Bacteria.p_Firmicutes.c_Clostridia	rs7794348	A	G	0.161442	5.21867e-06	138966254	7738	0.0354367	7	0.0548254	0.00267507	20.7498	ebi-a-GCST90027654
k_Bacteria.p_Firmicutes.c_Clostridia	rs601224	C	A	0.0738134	7.6867e-06	60880658	7738	0.0164993	8	0.387117	0.00257982	20.0091	ebi-a-GCST90027654
k_Bacteria.p_Firmicutes.c_Clostridia	rs12675379	C	T	0.0754169	5.20595e-06	117505928	7738	0.0165522	8	0.515953	0.00267568	20.7546	ebi-a-GCST90027654
k_Bacteria.p_Firmicutes.c_Clostridia	rs34566098	G	A	0.174315	4.60108e-06	126860657	7738	0.0380417	10	0.0538268	0.0027061	20.9912	ebi-a-GCST90027654
k_Bacteria.p_Firmicutes.c_Clostridia	rs74949229	A	G	-0.140267	6.82983e-07	9526946	7738	0.0282447	10	0.0938701	0.00317707	24.6561	ebi-a-GCST90027654
k_Bacteria.p_Firmicutes.c_Clostridia	rs10766557	C	G	-0.0761699	6.68606e-06	19447547	7738	0.0169137	11	0.346886	0.00261411	20.2758	ebi-a-GCST90027654
k_Bacteria.p_Firmicutes.c_Erysipelotrichia	rs78685125	T	C	-0.174426	8.80015e-06	37667096	7738	0.0392434	3	0.0669123	0.00254656	19.7504	ebi-a-GCST90027655
k_Bacteria.p_Firmicutes.c_Erysipelotrichia	rs4975752	G	T	-0.101686	9.9426e-06	1880588	7738	0.0230142	5	0.230866	0.00251656	19.5172	ebi-a-GCST90027655
k_Bacteria.p_Firmicutes.c_Erysipelotrichia	rs733330	G	A	0.100522	2.46502e-06	94158704	7738	0.0213377	8	0.33704	0.00285992	22.1878	ebi-a-GCST90027655
k_Bacteria.p_Firmicutes.c_Erysipelotrichia	rs75298326	T	A	-0.183637	9.73576e-06	24268068	7738	0.041519	12	0.0592882	0.00252175	19.5575	ebi-a-GCST90027655
k_Bacteria.p_Firmicutes.c_Erysipelotrichia	rs11652559	C	T	0.115982	4.57973e-06	36002599	7738	0.025306	17	0.807699	0.00270725	21.0001	ebi-a-GCST90027655
k_Bacteria.p_Firmicutes.c_Erysipelotrichia	rs62131327	C	T	0.1464	9.55697e-06	775626	7738	0.0330701	19	0.104702	0.00252629	19.5929	ebi-a-GCST90027655
k_Bacteria.p_Firmicutes.c_Erysipelotrichia	rs73037929	T	G	-0.21042	1.68283e-06	28461212	7738	0.0439455	19	0.0539829	0.00295414	22.921	ebi-a-GCST90027655
k_Bacteria.p_Firmicutes.c_Erysipelotrichia	rs73114746	T	C	0.153268	4.13361e-06	43873729	7738	0.0332861	20	0.099634	0.0027325	21.1965	ebi-a-GCST90027655
k_Bacteria.p_Firmicutes.c_Negativicutes	rs12472147	G	A	-0.12833	1.27614e-06	124572776	7738	0.0264956	2	0.855652	0.00302249	23.4529	ebi-a-GCST90027656
k_Bacteria.p_Firmicutes.c_Negativicutes	rs176564	G	A	-0.153345	5.58933e-06	105812525	7738	0.0337663	7	0.910342	0.0026582	20.6186	ebi-a-GCST90027656
k_Bacteria.p_Firmicutes.c_Negativicutes	rs10736970	C	T	-0.0913671	8.10065e-06	3387104	7738	0.0204744	10	0.741775	0.00256692	19.9088	ebi-a-GCST90027656
k_Bacteria.p_Firmicutes.c_Negativicutes	rs78791321	A	G	0.153283	3.04621e-06	69317280	7738	0.0328393	11	0.0809067	0.0028077	21.7815	ebi-a-GCST90027656
k_Bacteria.p_Firmicutes.c_Negativicutes	rs77764206	C	T	0.197357	3.18588e-06	91611380	7738	0.0423653	12	0.0504393	0.00279666	21.6956	ebi-a-GCST90027656
k_Bacteria.p_Firmicutes.c_Negativicutes	rs2282037	T	C	-0.102233	4.09789e-08	103588515	7738	0.0186334	14	0.521969	0.0038751	30.0944	ebi-a-GCST90027656
k_Bacteria.p_Firmicutes.c_Negativicutes	rs12979658	G	A	-0.0935377	4.38824e-06	7892087	7738	0.0203693	19	0.263676	0.00271776	21.0819	ebi-a-GCST90027656
k_Bacteria.p_Proteobacteria.c_Betaproteobacteria	rs9428844	C	T	-0.0888565	9.32481e-06	240647593	7738	0.0200476	1	0.656533	0.00253235	19.64	ebi-a-GCST90027657
k_Bacteria.p_Proteobacteria.c_Betaproteobacteria	rs12734494	A	G	0.0791571	1.46016e-06	211803881	7738	0.0164342	1	0.48892	0.00298919	23.1937	ebi-a-GCST90027657
k_Bacteria.p_Proteobacteria.c_Betaproteobacteria	rs13071362	G	A	0.0778951	9.90399e-06	116990816	7738	0.0176263	3	0.302458	0.00251753	19.5248	ebi-a-GCST90027657
k_Bacteria.p_Proteobacteria.c_Betaproteobacteria	rs62351959	T	C	0.0966813	7.21191e-06	182904885	7738	0.0215454	4	0.197615	0.00259548	20.1309	ebi-a-GCST90027657
k_Bacteria.p_Proteobacteria.c_Betaproteobacteria	rs12646537	G	A	0.145028	8.14629e-06	184720947	7738	0.032508	4	0.0653836	0.00256554	19.8981	ebi-a-GCST90027657
k_Bacteria.p_Proteobacteria.c_Betaproteobacteria	rs59033852	C	T	-0.152927	5.93226e-06	23656934	7738	0.0337678	13	0.0649189	0.00264353	20.5046	ebi-a-GCST90027657
k_Bacteria.p_Proteobacteria.c_Betaproteobacteria	rs78026425	G	C	0.130889	7.68316e-06	78485536	7738	0.0292566	14	0.0851163	0.00257993	20.01	ebi-a-GCST90027657
k_Bacteria.p_Proteobacteria.c_Betaproteobacteria	rs11626416	A	G	-0.118337	1.35254e-06	33053536	7738	0.0244909	14	0.125363	0.00300812	23.341	ebi-a-GCST90027657
k_Bacteria.p_Proteobacteria.c_Betaproteobacteria	rs9673456	G	T	-0.0816209	1.25435e-06	62465518	7738	0.01684	16	0.419921	0.00302673	23.4859	ebi-a-GCST90027657
k_Bacteria.p_Proteobacteria.c_Betaproteobacteria	rs74034215	C	T	0.131706	6.7324e-07	86106253	7738	0.0265059	16	0.111825	0.00318063	24.6839	ebi-a-GCST90027657
k_Bacteria.p_Proteobacteria.c_Betaproteobacteria	rs79598028	T	C	0.124831	1.77264e-06	85374721	7738	0.0261276	16	0.119662	0.00294129	22.8209	ebi-a-GCST90027657
k_Bacteria.p_Proteobacteria.c_Betaproteobacteria	rs2834333	A	C	-0.0774478	1.63099e-06	35370488	7738	0.0161535	21	0.537174	0.00296188	22.9812	ebi-a-GCST90027657
k_Bacteria.p_Proteobacteria.c_Betaproteobacteria	rs713716	A	G	-0.0844048	6.28854e-06	46871094	7738	0.0186883	22	0.252325	0.00262919	20.3931	ebi-a-GCST90027657
k_Bacteria.p_Proteobacteria.c_Deltaproteobacteria	rs2990682	G	C	0.0839398	6.30217e-06	13839382	7738	0.0185872	1	0.304642	0.00262867	20.389	ebi-a-GCST90027658
k_Bacteria.p_Proteobacteria.c_Deltaproteobacteria	rs73966738	C	G	-0.127535	9.0126e-06	150948178	7738	0.0287267	2	0.102434	0.0025407	19.7049	ebi-a-GCST90027658
k_Bacteria.p_Proteobacteria.c_Deltaproteobacteria	rs10087056	A	C	-0.0821264	2.72603e-06	130836118	7738	0.0175093	8	0.385711	0.00283509	21.9946	ebi-a-GCST90027658
k_Bacteria.p_Proteobacteria.c_Deltaproteobacteria	rs11219805	C	T	0.0953742	1.23299e-06	124718707	7738	0.0196637	11	0.264005	0.00303099	23.519	ebi-a-GCST90027658
k_Bacteria.p_Proteobacteria.c_Deltaproteobacteria	rs73539554	T	C	-0.152483	7.23602e-06	20484610	7738	0.0339862	19	0.0861849	0.00259466	20.1245	ebi-a-GCST90027658
k_Bacteria.p_Proteobacteria.c_Deltaproteobacteria	rs237461	C	T	-0.0851995	4.96215e-06	48033171	7738	0.018658	20	0.290792	0.00268749	20.8464	ebi-a-GCST90027658
k_Bacteria.p_Proteobacteria.c_Gammaproteobacteria	rs12726307	T	G	0.119809	1.93553e-06	177541010	7738	0.0251698	1	0.145928	0.00291958	22.652	ebi-a-GCST90027659
k_Bacteria.p_Proteobacteria.c_Gammaproteobacteria	rs292226	A	G	0.109603	2.07668e-06	90626584	7738	0.0230947	6	0.187608	0.00290221	22.5169	ebi-a-GCST90027659
k_Bacteria.p_Proteobacteria.c_Gammaproteobacteria	rs80113686	C	G	-0.127998	6.89446e-06	18127674	7738	0.0284635	9	0.117738	0.00260656	20.217	ebi-a-GCST90027659
k_Bacteria.p_Proteobacteria.c_Gammaproteobacteria	rs117076107	A	G	-0.197134	1.60509e-07	135417440	7738	0.0376204	10	0.0608167	0.00353597	27.4514	ebi-a-GCST90027659
k_Bacteria.p_Verrucomicrobia.c_Verrucomicrobiae	rs4670221	G	C	-0.0901928	7.55092e-06	38050232	7738	0.0201434	2	0.308248	0.0025842	20.0431	ebi-a-GCST90027660
k_Bacteria.p_Verrucomicrobia.c_Verrucomicrobiae	rs12710731	T	C	0.0908998	5.13937e-06	16720355	7738	0.0199385	2	0.290693	0.00267884	20.7792	ebi-a-GCST90027660
k_Bacteria.p_Verrucomicrobia.c_Verrucomicrobiae	rs6823767	C	T	0.0928282	7.45968e-06	151295085	7738	0.02072	4	0.261341	0.00258718	20.0663	ebi-a-GCST90027660
k_Bacteria.p_Verrucomicrobia.c_Verrucomicrobiae	rs68058313	T	C	0.190994	1.16641e-06	24990890	7738	0.039289	5	0.0641869	0.0030447	23.6257	ebi-a-GCST90027660
k_Bacteria.p_Verrucomicrobia.c_Verrucomicrobiae	rs1298928	G	T	0.106841	6.18472e-06	118836004	7738	0.0236374	5	0.182956	0.00263331	20.4251	ebi-a-GCST90027660
k_Bacteria.p_Verrucomicrobia.c_Verrucomicrobiae	rs9368149	G	A	-0.12443	1.69399e-06	20097305	7738	0.0259939	6	0.172487	0.00295253	22.9084	ebi-a-GCST90027660
k_Bacteria.p_Verrucomicrobia.c_Verrucomicrobiae	rs36119306	T	A	0.108908	3.42082e-06	37707962	7738	0.0234524	6	0.197307	0.00277912	21.5592	ebi-a-GCST90027660
k_Bacteria.p_Verrucomicrobia.c_Verrucomicrobiae	rs7912369	G	A	0.0883668	9.29929e-06	2005604	7738	0.0199345	10	0.702824	0.00253301	19.6451	ebi-a-GCST90027660
k_Bacteria.p_Verrucomicrobia.c_Verrucomicrobiae	rs7482174	G	A	-0.0852513	6.88113e-06	67577945	7738	0.018956	11	0.58638	0.00260703	20.2207	ebi-a-GCST90027660
k_Bacteria.p_Verrucomicrobia.c_Verrucomicrobiae	rs166570	G	C	-0.0894444	2.75493e-06	65405314	7738	0.0190782	12	0.636465	0.00283251	21.9745	ebi-a-GCST90027660
k_Bacteria.p_Verrucomicrobia.c_Verrucomicrobiae	rs55926131	T	C	-0.105935	1.6966e-07	115085267	7738	0.0202559	12	0.611517	0.00352221	27.3441	ebi-a-GCST90027660
k_Bacteria.p_Verrucomicrobia.c_Verrucomicrobiae	rs35895642	T	C	0.109956	1.58023e-06	37816202	7738	0.0229035	15	0.198579	0.00296971	23.0421	ebi-a-GCST90027660
k_Bacteria.p_Verrucomicrobia.c_Verrucomicrobiae	rs1532932	G	A	-0.0999825	7.41276e-06	10082174	7738	0.0223102	16	0.786723	0.00258873	20.0784	ebi-a-GCST90027660
k_Bacteria.p_Verrucomicrobia.c_Verrucomicrobiae	rs79041579	A	G	0.127245	1.93353e-07	47860915	7738	0.0244438	17	0.1829	0.00348977	27.0914	ebi-a-GCST90027660
k_Bacteria.p_Verrucomicrobia.c_Verrucomicrobiae	rs2523176	T	C	0.109566	5.87111e-06	2272309	7738	0.0241816	19	0.204089	0.00264607	20.5243	ebi-a-GCST90027660
k_Bacteria.p_Actinobacteria.c_Actinobacteria.o_Actinomycetales.f_Micrococcaceae	rs616801	A	G	0.247127	3.04425e-06	95011698	7738	0.0529429	1	0.119849	0.00280786	21.7827	ebi-a-GCST90027661
k_Bacteria.p_Actinobacteria.c_Actinobacteria.o_Actinomycetales.f_Micrococcaceae	rs17049177	A	G	-0.259548	1.46643e-06	129915467	7738	0.0538955	2	0.110945	0.00298815	23.1856	ebi-a-GCST90027661
k_Bacteria.p_Actinobacteria.c_Actinobacteria.o_Actinomycetales.f_Micrococcaceae	rs709159	A	C	-0.173535	3.97942e-06	12481203	7738	0.0376231	3	0.759341	0.00274185	21.2693	ebi-a-GCST90027661
k_Bacteria.p_Actinobacteria.c_Actinobacteria.o_Actinomycetales.f_Micrococcaceae	rs9268614	G	T	-0.186289	4.032e-06	32402778	7738	0.0404122	6	0.200868	0.00273861	21.244	ebi-a-GCST90027661
k_Bacteria.p_Actinobacteria.c_Actinobacteria.o_Actinomycetales.f_Micrococcaceae	rs80010435	A	G	-0.324559	9.08866e-06	140767792	7738	0.0731352	9	0.0533435	0.00253864	19.6889	ebi-a-GCST90027661
k_Bacteria.p_Actinobacteria.c_Actinobacteria.o_Actinomycetales.f_Micrococcaceae	rs888195	C	G	0.165585	1.09713e-06	2834412	7738	0.0339775	12	0.331862	0.00305985	23.7436	ebi-a-GCST90027661
k_Bacteria.p_Actinobacteria.c_Actinobacteria.o_Bifidobacteriales.f_Bifidobacteriaceae	rs1546579	T	C	-0.0772188	7.18224e-06	61319955	7738	0.0172048	1	0.405264	0.0025965	20.1388	ebi-a-GCST90027662
k_Bacteria.p_Actinobacteria.c_Actinobacteria.o_Bifidobacteriales.f_Bifidobacteriaceae	rs182549	T	C	-0.153302	5.85599e-15	136616754	7738	0.0196364	2	0.755025	0.00781512	60.934	ebi-a-GCST90027662
k_Bacteria.p_Actinobacteria.c_Actinobacteria.o_Bifidobacteriales.f_Bifidobacteriaceae	rs4851317	G	T	0.0860839	3.84964e-06	101054149	7738	0.0186356	2	0.694654	0.00275	21.3327	ebi-a-GCST90027662
k_Bacteria.p_Actinobacteria.c_Actinobacteria.o_Bifidobacteriales.f_Bifidobacteriaceae	rs74452406	T	C	-0.176051	2.15819e-07	63012872	7738	0.0339528	3	0.0723787	0.00346251	26.879	ebi-a-GCST90027662
k_Bacteria.p_Actinobacteria.c_Actinobacteria.o_Bifidobacteriales.f_Bifidobacteriaceae	rs11732081	T	C	0.0783377	6.93522e-06	62600906	7738	0.0174251	4	0.364727	0.00260513	20.2059	ebi-a-GCST90027662
k_Bacteria.p_Actinobacteria.c_Actinobacteria.o_Bifidobacteriales.f_Bifidobacteriaceae	rs4859454	T	C	0.122758	3.05127e-06	77541509	7738	0.0263014	4	0.114125	0.00280732	21.7786	ebi-a-GCST90027662
k_Bacteria.p_Actinobacteria.c_Actinobacteria.o_Bifidobacteriales.f_Bifidobacteriaceae	rs4472164	G	A	-0.125353	5.31007e-06	168344708	7738	0.027537	4	0.103173	0.00267083	20.7169	ebi-a-GCST90027662
k_Bacteria.p_Actinobacteria.c_Actinobacteria.o_Bifidobacteriales.f_Bifidobacteriaceae	rs12657170	C	T	0.0785084	2.72973e-06	79643369	7738	0.0167389	5	0.46418	0.00283476	21.9921	ebi-a-GCST90027662
k_Bacteria.p_Actinobacteria.c_Actinobacteria.o_Bifidobacteriales.f_Bifidobacteriaceae	rs10455532	G	A	-0.0769154	4.26098e-06	92883361	7738	0.0167272	6	0.552534	0.002725	21.1382	ebi-a-GCST90027662
k_Bacteria.p_Actinobacteria.c_Actinobacteria.o_Bifidobacteriales.f_Bifidobacteriaceae	rs77432108	T	A	0.0957041	8.93285e-06	74446780	7738	0.0215476	8	0.183749	0.0025429	19.722	ebi-a-GCST90027662
k_Bacteria.p_Actinobacteria.c_Actinobacteria.o_Bifidobacteriales.f_Bifidobacteriaceae	rs61939486	C	T	-0.110859	5.43501e-06	119663906	7738	0.0243793	12	0.148052	0.00266509	20.6722	ebi-a-GCST90027662
k_Bacteria.p_Actinobacteria.c_Actinobacteria.o_Bifidobacteriales.f_Bifidobacteriaceae	rs10873640	T	C	0.0909746	6.02573e-06	24025547	7738	0.0201027	15	0.759057	0.0026397	20.4748	ebi-a-GCST90027662
k_Bacteria.p_Actinobacteria.c_Actinobacteria.o_Bifidobacteriales.f_Bifidobacteriaceae	rs34823013	G	T	-0.0869075	7.79256e-06	552579	7738	0.0194389	19	0.661291	0.00257645	19.9829	ebi-a-GCST90027662
k_Bacteria.p_Actinobacteria.c_Actinobacteria.o_Coriobacteriales.f_Coriobacteriaceae	rs77502228	T	A	-0.160702	5.33507e-06	140505773	7738	0.0353101	2	0.0575034	0.00266965	20.7077	ebi-a-GCST90027663
k_Bacteria.p_Actinobacteria.c_Actinobacteria.o_Coriobacteriales.f_Coriobacteriaceae	rs4234207	G	A	0.118163	1.10443e-06	194731909	7738	0.0242532	3	0.86877	0.0030582	23.7308	ebi-a-GCST90027663
k_Bacteria.p_Actinobacteria.c_Actinobacteria.o_Coriobacteriales.f_Coriobacteriaceae	rs28806584	C	G	-0.0819916	4.5145e-06	68010971	7738	0.017878	3	0.696357	0.00271077	21.0275	ebi-a-GCST90027663
k_Bacteria.p_Actinobacteria.c_Actinobacteria.o_Coriobacteriales.f_Coriobacteriaceae	rs6793441	A	C	0.0834386	7.84838e-06	8775223	7738	0.0186694	3	0.323931	0.00257469	19.9692	ebi-a-GCST90027663
k_Bacteria.p_Actinobacteria.c_Actinobacteria.o_Coriobacteriales.f_Coriobacteriaceae	rs2907732	A	C	0.0824981	2.67319e-06	153780749	7738	0.0175735	7	0.606662	0.00283993	22.0323	ebi-a-GCST90027663
k_Bacteria.p_Actinobacteria.c_Actinobacteria.o_Coriobacteriales.f_Coriobacteriaceae	rs78362376	G	C	0.123068	3.84034e-06	106944849	7738	0.0266391	8	0.105462	0.00275059	21.3373	ebi-a-GCST90027663
k_Bacteria.p_Actinobacteria.c_Actinobacteria.o_Coriobacteriales.f_Coriobacteriaceae	rs7831606	A	T	-0.0995338	7.10444e-06	128455694	7738	0.0221652	8	0.163846	0.00259919	20.1598	ebi-a-GCST90027663
k_Bacteria.p_Actinobacteria.c_Actinobacteria.o_Coriobacteriales.f_Coriobacteriaceae	rs550057	T	C	0.110172	3.01245e-09	136146597	7738	0.0185759	9	0.250228	0.00452527	35.1666	ebi-a-GCST90027663
k_Bacteria.p_Actinobacteria.c_Actinobacteria.o_Coriobacteriales.f_Coriobacteriaceae	rs11652058	A	G	0.0912383	4.62083e-06	64584932	7738	0.0199153	17	0.217003	0.00270505	20.983	ebi-a-GCST90027663
k_Bacteria.p_Actinobacteria.c_Actinobacteria.o_Coriobacteriales.f_Coriobacteriaceae	rs2849714	C	T	0.122785	5.3201e-06	43208598	7738	0.0269753	21	0.10702	0.00267035	20.7131	ebi-a-GCST90027663
k_Bacteria.p_Bacteroidetes.c_Bacteroidia.o_Bacteroidales.f_Bacteroidaceae	rs742682	C	A	-0.110567	4.98356e-06	114897076	7738	0.024218	1	0.132617	0.00268644	20.8383	ebi-a-GCST90027664
k_Bacteria.p_Bacteroidetes.c_Bacteroidia.o_Bacteroidales.f_Bacteroidaceae	rs2774282	C	T	0.0850792	8.30482e-06	114648020	7738	0.0190882	1	0.76057	0.00256079	19.8612	ebi-a-GCST90027664
k_Bacteria.p_Bacteroidetes.c_Bacteroidia.o_Bacteroidales.f_Bacteroidaceae	rs28414316	C	T	0.114905	1.51999e-06	122972140	7738	0.0238957	2	0.140049	0.0029793	23.1167	ebi-a-GCST90027664
k_Bacteria.p_Bacteroidetes.c_Bacteroidia.o_Bacteroidales.f_Bacteroidaceae	rs62365577	C	G	-0.117516	5.08487e-06	83033300	7738	0.025764	5	0.123856	0.00268147	20.7996	ebi-a-GCST90027664
k_Bacteria.p_Bacteroidetes.c_Bacteroidia.o_Bacteroidales.f_Bacteroidaceae	rs56178001	C	G	-0.0829141	4.73108e-06	5362944	7738	0.0181179	7	0.707901	0.00269922	20.9377	ebi-a-GCST90027664
k_Bacteria.p_Bacteroidetes.c_Bacteroidia.o_Bacteroidales.f_Bacteroidaceae	rs80306758	C	A	0.165403	6.44511e-06	27255650	7738	0.0366646	7	0.061056	0.00262315	20.3461	ebi-a-GCST90027664
k_Bacteria.p_Bacteroidetes.c_Bacteroidia.o_Bacteroidales.f_Bacteroidaceae	rs73046099	A	G	-0.126161	2.7555e-06	709469	7738	0.02691	7	0.110042	0.00283245	21.9741	ebi-a-GCST90027664
k_Bacteria.p_Bacteroidetes.c_Bacteroidia.o_Bacteroidales.f_Bacteroidaceae	rs4278144	C	A	0.0772061	7.86285e-06	62697207	7738	0.0172764	8	0.351387	0.00257424	19.9657	ebi-a-GCST90027664
k_Bacteria.p_Bacteroidetes.c_Bacteroidia.o_Bacteroidales.f_Bacteroidaceae	rs2571	T	G	-0.113956	6.89001e-06	115926317	7738	0.0253402	9	0.125637	0.00260671	20.2182	ebi-a-GCST90027664
k_Bacteria.p_Bacteroidetes.c_Bacteroidia.o_Bacteroidales.f_Bacteroidaceae	rs680138	T	C	-0.0806635	2.47024e-06	110882980	7738	0.0171239	9	0.617925	0.00285941	22.1838	ebi-a-GCST90027664
k_Bacteria.p_Bacteroidetes.c_Bacteroidia.o_Bacteroidales.f_Bacteroidaceae	rs505128	C	T	-0.0790142	3.5582e-06	116273511	7738	0.0170449	11	0.353603	0.00276942	21.4837	ebi-a-GCST90027664
k_Bacteria.p_Bacteroidetes.c_Bacteroidia.o_Bacteroidales.f_Bacteroidaceae	rs71446723	A	G	0.113087	5.82693e-06	20934000	7738	0.0249499	12	0.124427	0.00264794	20.5388	ebi-a-GCST90027664
k_Bacteria.p_Bacteroidetes.c_Bacteroidia.o_Bacteroidales.f_Bacteroidaceae	rs61510729	A	G	-0.100197	5.12377e-06	109709157	7738	0.0219746	12	0.171943	0.00267962	20.7852	ebi-a-GCST90027664
k_Bacteria.p_Bacteroidetes.c_Bacteroidia.o_Bacteroidales.f_Bacteroidaceae	rs9564193	G	A	-0.174688	7.60291e-06	65333539	7738	0.039027	13	0.0508343	0.00258252	20.0301	ebi-a-GCST90027664
k_Bacteria.p_Bacteroidetes.c_Bacteroidia.o_Bacteroidales.f_Bacteroidales_noname	rs3106091	C	T	0.0828995	4.1888e-06	200881067	7738	0.0180146	2	0.680953	0.00272922	21.171	ebi-a-GCST90027665
k_Bacteria.p_Bacteroidetes.c_Bacteroidia.o_Bacteroidales.f_Bacteroidales_noname	rs4294998	C	A	0.0741667	9.87961e-06	228912194	7738	0.0167806	2	0.505929	0.00251814	19.5295	ebi-a-GCST90027665
k_Bacteria.p_Bacteroidetes.c_Bacteroidia.o_Bacteroidales.f_Bacteroidales_noname	rs2465095	G	A	-0.0819963	8.97635e-07	137536904	7738	0.0166902	2	0.417237	0.00310945	24.1298	ebi-a-GCST90027665
k_Bacteria.p_Bacteroidetes.c_Bacteroidia.o_Bacteroidales.f_Bacteroidales_noname	rs55712042	G	A	0.0749093	9.15778e-06	2706103	7738	0.0168861	4	0.536767	0.00253677	19.6744	ebi-a-GCST90027665
k_Bacteria.p_Bacteroidetes.c_Bacteroidia.o_Bacteroidales.f_Bacteroidales_noname	rs2700958	A	G	0.131086	9.56313e-06	36134000	7738	0.0296117	7	0.0912533	0.00252615	19.5918	ebi-a-GCST90027665
k_Bacteria.p_Bacteroidetes.c_Bacteroidia.o_Bacteroidales.f_Bacteroidales_noname	rs12449080	G	C	0.0866379	1.19281e-06	73660160	7738	0.0178384	16	0.664356	0.00303916	23.5826	ebi-a-GCST90027665
k_Bacteria.p_Bacteroidetes.c_Bacteroidia.o_Bacteroidales.f_Bacteroidales_noname	rs12602625	C	G	-0.165436	7.80962e-06	65679135	7738	0.0370076	17	0.058124	0.0025759	19.9786	ebi-a-GCST90027665
k_Bacteria.p_Bacteroidetes.c_Bacteroidia.o_Bacteroidales.f_Bacteroidales_noname	rs2008778	A	C	-0.0979307	5.582e-06	36156378	7738	0.0215629	17	0.219845	0.00265851	20.6211	ebi-a-GCST90027665
k_Bacteria.p_Bacteroidetes.c_Bacteroidia.o_Bacteroidales.f_Bacteroidales_noname	rs35445518	C	A	0.0909857	8.27351e-06	46908968	7738	0.0204096	19	0.769202	0.00256174	19.8685	ebi-a-GCST90027665
k_Bacteria.p_Bacteroidetes.c_Bacteroidia.o_Bacteroidales.f_Porphyromonadaceae	rs41265179	T	G	-0.186507	8.96376e-06	153601828	7738	0.0419988	1	0.0513384	0.00254204	19.7153	ebi-a-GCST90027666
k_Bacteria.p_Bacteroidetes.c_Bacteroidia.o_Bacteroidales.f_Porphyromonadaceae	rs10166236	A	G	-0.118275	5.50567e-06	42967871	7738	0.0260257	2	0.125028	0.00266192	20.6476	ebi-a-GCST90027666
k_Bacteria.p_Bacteroidetes.c_Bacteroidia.o_Bacteroidales.f_Porphyromonadaceae	rs1452703	A	G	0.0761138	6.58961e-06	5766901	7738	0.0168897	3	0.375274	0.00261768	20.3035	ebi-a-GCST90027666
k_Bacteria.p_Bacteroidetes.c_Bacteroidia.o_Bacteroidales.f_Porphyromonadaceae	rs13070029	T	C	0.0869101	6.66162e-06	42852207	7738	0.0192953	3	0.239247	0.002615	20.2827	ebi-a-GCST90027666
k_Bacteria.p_Bacteroidetes.c_Bacteroidia.o_Bacteroidales.f_Porphyromonadaceae	rs1363927	A	G	-0.119586	4.02893e-06	37861581	7738	0.0259413	5	0.108679	0.00273878	21.2454	ebi-a-GCST90027666
k_Bacteria.p_Bacteroidetes.c_Bacteroidia.o_Bacteroidales.f_Porphyromonadaceae	rs12673975	A	G	-0.0775436	5.6172e-06	21527320	7738	0.0170789	7	0.640623	0.00265698	20.6091	ebi-a-GCST90027666
k_Bacteria.p_Bacteroidetes.c_Bacteroidia.o_Bacteroidales.f_Porphyromonadaceae	rs11979513	A	G	0.0994314	2.67929e-06	41250331	7738	0.0211827	7	0.178196	0.00283936	22.0279	ebi-a-GCST90027666
k_Bacteria.p_Bacteroidetes.c_Bacteroidia.o_Bacteroidales.f_Porphyromonadaceae	rs9694714	C	G	-0.0760192	4.30011e-06	103530946	7738	0.0165391	8	0.457009	0.00272276	21.1208	ebi-a-GCST90027666
k_Bacteria.p_Bacteroidetes.c_Bacteroidia.o_Bacteroidales.f_Porphyromonadaceae	rs2236547	T	C	0.0949108	8.45162e-06	214864	7738	0.0213119	9	0.182002	0.0025565	19.8278	ebi-a-GCST90027666
k_Bacteria.p_Bacteroidetes.c_Bacteroidia.o_Bacteroidales.f_Porphyromonadaceae	rs366032	A	T	0.0761617	4.31479e-06	17428971	7738	0.0165727	10	0.559106	0.00272191	21.1142	ebi-a-GCST90027666
k_Bacteria.p_Bacteroidetes.c_Bacteroidia.o_Bacteroidales.f_Porphyromonadaceae	rs2448269	T	C	0.0958694	8.84545e-06	80099803	7738	0.0215746	11	0.191151	0.0025453	19.7407	ebi-a-GCST90027666
k_Bacteria.p_Bacteroidetes.c_Bacteroidia.o_Bacteroidales.f_Porphyromonadaceae	rs56238206	A	G	0.108593	3.99485e-06	13918589	7738	0.0235475	11	0.144547	0.0027409	21.2619	ebi-a-GCST90027666
k_Bacteria.p_Bacteroidetes.c_Bacteroidia.o_Bacteroidales.f_Porphyromonadaceae	rs3863318	C	A	-0.0733528	8.61569e-06	117811167	7738	0.0164864	11	0.56509	0.00255178	19.7911	ebi-a-GCST90027666
k_Bacteria.p_Bacteroidetes.c_Bacteroidia.o_Bacteroidales.f_Porphyromonadaceae	rs9542263	C	T	0.0747894	6.08457e-06	70868010	7738	0.0165338	13	0.536238	0.0026373	20.4561	ebi-a-GCST90027666
k_Bacteria.p_Bacteroidetes.c_Bacteroidia.o_Bacteroidales.f_Porphyromonadaceae	rs366171	T	A	-0.0756702	6.699e-06	66906450	7738	0.0168043	16	0.390098	0.00261363	20.272	ebi-a-GCST90027666
k_Bacteria.p_Bacteroidetes.c_Bacteroidia.o_Bacteroidales.f_Porphyromonadaceae	rs12456364	A	G	-0.0726766	9.91494e-06	71518679	7738	0.0164463	18	0.496351	0.00251727	19.5227	ebi-a-GCST90027666
k_Bacteria.p_Bacteroidetes.c_Bacteroidia.o_Bacteroidales.f_Porphyromonadaceae	rs113710653	T	C	0.128026	3.92636e-06	47581835	7738	0.0277397	21	0.0952181	0.00274518	21.2951	ebi-a-GCST90027666
k_Bacteria.p_Bacteroidetes.c_Bacteroidia.o_Bacteroidales.f_Porphyromonadaceae	rs1109499	G	C	-0.0885771	5.60467e-06	28126167	7738	0.019507	21	0.253967	0.00265753	20.6134	ebi-a-GCST90027666
k_Bacteria.p_Bacteroidetes.c_Bacteroidia.o_Bacteroidales.f_Porphyromonadaceae	rs5767121	T	G	0.108883	5.96719e-06	48762687	7738	0.0240491	22	0.132134	0.00264207	20.4932	ebi-a-GCST90027666
k_Bacteria.p_Bacteroidetes.c_Bacteroidia.o_Bacteroidales.f_Prevotellaceae	rs1510611	T	G	-0.0884672	4.51534e-07	54865527	7738	0.0175327	2	0.594367	0.00327953	25.4539	ebi-a-GCST90027667
k_Bacteria.p_Bacteroidetes.c_Bacteroidia.o_Bacteroidales.f_Prevotellaceae	rs73163971	T	C	-0.194918	6.01908e-06	168643821	7738	0.043069	3	0.0515452	0.00263996	20.4768	ebi-a-GCST90027667
k_Bacteria.p_Bacteroidetes.c_Bacteroidia.o_Bacteroidales.f_Prevotellaceae	rs26702	C	T	-0.0808769	5.30261e-06	58527391	7738	0.0177656	5	0.394094	0.00267115	20.7194	ebi-a-GCST90027667
k_Bacteria.p_Bacteroidetes.c_Bacteroidia.o_Bacteroidales.f_Prevotellaceae	rs113315281	G	A	-0.148351	6.33665e-07	28531872	7738	0.0297853	5	0.108384	0.00319564	24.8007	ebi-a-GCST90027667
k_Bacteria.p_Bacteroidetes.c_Bacteroidia.o_Bacteroidales.f_Prevotellaceae	rs4301441	G	T	0.144042	8.44695e-07	40539356	7738	0.0292486	8	0.100135	0.0031245	24.2469	ebi-a-GCST90027667
k_Bacteria.p_Bacteroidetes.c_Bacteroidia.o_Bacteroidales.f_Prevotellaceae	rs7862521	T	G	0.080884	7.09921e-06	116406907	7738	0.0180115	9	0.439996	0.00259936	20.1611	ebi-a-GCST90027667
k_Bacteria.p_Bacteroidetes.c_Bacteroidia.o_Bacteroidales.f_Prevotellaceae	rs4432059	T	C	-0.0896231	2.80873e-06	111119178	7738	0.0191325	11	0.341703	0.00282773	21.9374	ebi-a-GCST90027667
k_Bacteria.p_Bacteroidetes.c_Bacteroidia.o_Bacteroidales.f_Prevotellaceae	rs55994980	A	G	0.103933	8.59983e-06	7560434	7738	0.0233574	19	0.199165	0.00255223	19.7946	ebi-a-GCST90027667
k_Bacteria.p_Bacteroidetes.c_Bacteroidia.o_Bacteroidales.f_Prevotellaceae	rs2336617	G	A	0.148383	4.66541e-06	20882976	7738	0.032403	19	0.837784	0.00270267	20.9646	ebi-a-GCST90027667
k_Bacteria.p_Bacteroidetes.c_Bacteroidia.o_Bacteroidales.f_Rikenellaceae	rs11211406	A	C	0.0919539	2.844e-06	47413786	7738	0.0196408	1	0.789079	0.00282465	21.9134	ebi-a-GCST90027668
k_Bacteria.p_Bacteroidetes.c_Bacteroidia.o_Bacteroidales.f_Rikenellaceae	rs4949447	G	A	-0.0771561	7.92793e-06	32057186	7738	0.017272	1	0.683099	0.00257222	19.95	ebi-a-GCST90027668
k_Bacteria.p_Bacteroidetes.c_Bacteroidia.o_Bacteroidales.f_Rikenellaceae	rs952822	A	G	0.0752055	6.43132e-06	52851073	7738	0.016669	2	0.379853	0.00262368	20.3502	ebi-a-GCST90027668
k_Bacteria.p_Bacteroidetes.c_Bacteroidia.o_Bacteroidales.f_Rikenellaceae	rs831440	T	C	-0.0865621	7.20809e-06	71156340	7738	0.0192898	3	0.76665	0.00259563	20.132	ebi-a-GCST90027668
k_Bacteria.p_Bacteroidetes.c_Bacteroidia.o_Bacteroidales.f_Rikenellaceae	rs73344869	T	C	0.172423	2.1047e-08	177746345	7738	0.0307724	5	0.0745717	0.00404092	31.3874	ebi-a-GCST90027668
k_Bacteria.p_Bacteroidetes.c_Bacteroidia.o_Bacteroidales.f_Rikenellaceae	rs2465506	T	C	-0.145905	3.73499e-06	79328573	7738	0.0315429	7	0.929491	0.00275746	21.3907	ebi-a-GCST90027668
k_Bacteria.p_Bacteroidetes.c_Bacteroidia.o_Bacteroidales.f_Rikenellaceae	rs61881300	T	C	-0.100451	7.27679e-06	35847569	7738	0.022395	11	0.159687	0.00259328	20.1138	ebi-a-GCST90027668
k_Bacteria.p_Bacteroidetes.c_Bacteroidia.o_Bacteroidales.f_Rikenellaceae	rs74459573	C	T	0.088645	9.33383e-06	66690149	7738	0.0200009	11	0.19937	0.00253209	19.638	ebi-a-GCST90027668
k_Bacteria.p_Bacteroidetes.c_Bacteroidia.o_Bacteroidales.f_Rikenellaceae	rs77318370	G	A	0.172751	8.75649e-06	72532501	7738	0.0388572	12	0.0543052	0.00254778	19.76	ebi-a-GCST90027668
k_Bacteria.p_Bacteroidetes.c_Bacteroidia.o_Bacteroidales.f_Rikenellaceae	rs9511112	G	A	0.0896655	7.05066e-06	24753101	7738	0.0199605	13	0.76759	0.00260105	20.1742	ebi-a-GCST90027668
k_Bacteria.p_Bacteroidetes.c_Bacteroidia.o_Bacteroidales.f_Rikenellaceae	rs6131687	A	G	-0.0715726	8.52177e-06	15649074	7738	0.0160778	20	0.476825	0.00255447	19.812	ebi-a-GCST90027668
k_Bacteria.p_Firmicutes.c_Bacilli.o_Lactobacillales.f_Lactobacillaceae	rs6684536	T	C	-0.18069	8.76415e-06	18712328	7738	0.0406447	1	0.245762	0.00254756	19.7582	ebi-a-GCST90027669
k_Bacteria.p_Firmicutes.c_Bacilli.o_Lactobacillales.f_Lactobacillaceae	rs11689862	G	T	-0.216861	9.47196e-06	81066982	7738	0.048965	2	0.847484	0.0025285	19.6101	ebi-a-GCST90027669
k_Bacteria.p_Firmicutes.c_Bacilli.o_Lactobacillales.f_Lactobacillaceae	rs76832256	C	T	-0.176148	4.94481e-06	149841540	7738	0.0385687	4	0.264639	0.00268836	20.8532	ebi-a-GCST90027669
k_Bacteria.p_Firmicutes.c_Bacilli.o_Lactobacillales.f_Lactobacillaceae	rs112241999	T	C	0.35592	3.48153e-06	53563365	7738	0.0767043	4	0.0730194	0.00277479	21.5255	ebi-a-GCST90027669
k_Bacteria.p_Firmicutes.c_Bacilli.o_Lactobacillales.f_Lactobacillaceae	rs3135176	C	T	0.297472	4.15901e-06	3267074	7738	0.0646219	4	0.0919798	0.00273097	21.1846	ebi-a-GCST90027669
k_Bacteria.p_Firmicutes.c_Bacilli.o_Lactobacillales.f_Lactobacillaceae	rs278502	G	A	0.165598	6.52109e-06	100103358	7738	0.0367282	5	0.333478	0.00262025	20.3235	ebi-a-GCST90027669
k_Bacteria.p_Firmicutes.c_Bacilli.o_Lactobacillales.f_Lactobacillaceae	rs12204031	A	T	-0.273266	7.87535e-06	155836415	7738	0.0611533	6	0.124503	0.00257385	19.9627	ebi-a-GCST90027669
k_Bacteria.p_Firmicutes.c_Bacilli.o_Lactobacillales.f_Lactobacillaceae	rs1149732	T	C	0.156996	8.43976e-06	79986352	7738	0.0352505	10	0.382739	0.00255685	19.8305	ebi-a-GCST90027669
k_Bacteria.p_Firmicutes.c_Bacilli.o_Lactobacillales.f_Lactobacillaceae	rs2598336	C	G	0.162166	6.26325e-06	16256537	7738	0.0358989	12	0.593195	0.00263018	20.4007	ebi-a-GCST90027669
k_Bacteria.p_Firmicutes.c_Bacilli.o_Lactobacillales.f_Lactobacillaceae	rs17457331	G	T	-0.277086	7.15204e-06	19899635	7738	0.061724	12	0.0928986	0.00259754	20.1469	ebi-a-GCST90027669
k_Bacteria.p_Firmicutes.c_Bacilli.o_Lactobacillales.f_Lactobacillaceae	rs17381234	G	A	0.185051	6.49815e-07	108998914	7738	0.0371903	13	0.355456	0.00318939	24.7521	ebi-a-GCST90027669
k_Bacteria.p_Firmicutes.c_Bacilli.o_Lactobacillales.f_Lactobacillaceae	rs2899931	T	G	0.184167	5.70282e-06	42338011	7738	0.0405913	14	0.242114	0.00265323	20.58	ebi-a-GCST90027669
k_Bacteria.p_Firmicutes.c_Bacilli.o_Lactobacillales.f_Lactobacillaceae	rs2332915	C	G	-0.184069	1.20445e-06	73182541	7738	0.037914	14	0.378608	0.00303677	23.564	ebi-a-GCST90027669
k_Bacteria.p_Firmicutes.c_Bacilli.o_Lactobacillales.f_Streptococcaceae	rs9828991	T	A	-0.135924	5.17249e-07	104284483	7738	0.0270776	3	0.7027	0.00324587	25.1918	ebi-a-GCST90027670
k_Bacteria.p_Firmicutes.c_Bacilli.o_Lactobacillales.f_Streptococcaceae	rs28719561	C	T	0.209054	4.4617e-06	7277846	7738	0.0455591	4	0.0837098	0.00271367	21.0501	ebi-a-GCST90027670
k_Bacteria.p_Firmicutes.c_Bacilli.o_Lactobacillales.f_Streptococcaceae	rs11153641	C	T	-0.144528	1.56874e-06	117227284	7738	0.0300958	6	0.206792	0.00297147	23.0558	ebi-a-GCST90027670
k_Bacteria.p_Firmicutes.c_Bacilli.o_Lactobacillales.f_Streptococcaceae	rs73447940	A	C	0.205148	4.31748e-07	122783839	7738	0.0405881	7	0.101803	0.00329061	25.5402	ebi-a-GCST90027670
k_Bacteria.p_Firmicutes.c_Bacilli.o_Lactobacillales.f_Streptococcaceae	rs13235500	G	A	0.150679	5.60622e-06	7822225	7738	0.0331838	7	0.190723	0.00265747	20.613	ebi-a-GCST90027670
k_Bacteria.p_Firmicutes.c_Bacilli.o_Lactobacillales.f_Streptococcaceae	rs2610946	G	A	-0.167032	8.13692e-06	21139032	7738	0.0374381	8	0.854692	0.00256583	19.9003	ebi-a-GCST90027670
k_Bacteria.p_Firmicutes.c_Bacilli.o_Lactobacillales.f_Streptococcaceae	rs75955305	A	C	-0.192862	9.73688e-06	98899757	7738	0.0436049	8	0.083372	0.00252172	19.5574	ebi-a-GCST90027670
k_Bacteria.p_Firmicutes.c_Bacilli.o_Lactobacillales.f_Streptococcaceae	rs12345570	T	C	-0.154409	1.77595e-06	78709777	7738	0.0323208	9	0.168494	0.00294085	22.8175	ebi-a-GCST90027670
k_Bacteria.p_Firmicutes.c_Bacilli.o_Lactobacillales.f_Streptococcaceae	rs41294029	T	C	0.207403	7.60204e-06	5993461	7738	0.0463357	10	0.0817246	0.00258254	20.0302	ebi-a-GCST90027670
k_Bacteria.p_Firmicutes.c_Bacilli.o_Lactobacillales.f_Streptococcaceae	rs73242161	C	A	-0.246374	2.8327e-06	55325964	7738	0.0526148	10	0.0557373	0.00282564	21.9211	ebi-a-GCST90027670
k_Bacteria.p_Firmicutes.c_Bacilli.o_Lactobacillales.f_Streptococcaceae	rs2668320	T	C	0.12428	4.25706e-06	32226658	7738	0.0270266	12	0.278342	0.00272525	21.1401	ebi-a-GCST90027670
k_Bacteria.p_Firmicutes.c_Bacilli.o_Lactobacillales.f_Streptococcaceae	rs74064457	A	G	0.11913	3.99595e-06	80660670	7738	0.0258328	14	0.339887	0.00274081	21.2612	ebi-a-GCST90027670
k_Bacteria.p_Firmicutes.c_Bacilli.o_Lactobacillales.f_Streptococcaceae	rs72679838	G	A	0.165144	7.75675e-06	23119483	7738	0.0369302	14	0.125756	0.00257758	19.9917	ebi-a-GCST90027670
k_Bacteria.p_Firmicutes.c_Bacilli.o_Lactobacillales.f_Streptococcaceae	rs1901115	T	C	0.143701	1.69138e-06	60407480	7738	0.0300179	16	0.799426	0.00295288	22.9111	ebi-a-GCST90027670
k_Bacteria.p_Firmicutes.c_Bacilli.o_Lactobacillales.f_Streptococcaceae	rs3892326	C	T	-0.118422	7.91571e-06	43018030	7738	0.0265076	21	0.480188	0.00257263	19.9532	ebi-a-GCST90027670
k_Bacteria.p_Firmicutes.c_Bacilli.o_Lactobacillales.f_Streptococcaceae	rs6003161	C	A	0.113075	4.64312e-06	43745368	7738	0.0246872	22	0.525108	0.00270386	20.9738	ebi-a-GCST90027670
k_Bacteria.p_Firmicutes.c_Clostridia.o_Clostridiales.f_Clostridiaceae	rs1572504	T	C	0.134667	2.45335e-06	219859210	7738	0.0285797	1	0.210831	0.00286111	22.197	ebi-a-GCST90027671
k_Bacteria.p_Firmicutes.c_Clostridia.o_Clostridiales.f_Clostridiaceae	rs17626621	T	G	0.217385	4.24102e-06	82812545	7738	0.0472657	2	0.0682361	0.00272617	21.1473	ebi-a-GCST90027671
k_Bacteria.p_Firmicutes.c_Clostridia.o_Clostridiales.f_Clostridiaceae	rs28577018	G	A	0.243328	1.50879e-06	29759187	7738	0.0505872	4	0.0573578	0.00298111	23.1308	ebi-a-GCST90027671
k_Bacteria.p_Firmicutes.c_Clostridia.o_Clostridiales.f_Clostridiaceae	rs1531069	C	G	0.162681	3.39203e-06	140819016	7738	0.0350188	4	0.862022	0.0027812	21.5754	ebi-a-GCST90027671
k_Bacteria.p_Firmicutes.c_Clostridia.o_Clostridiales.f_Clostridiaceae	rs11969660	T	C	0.170942	3.27115e-06	14395373	7738	0.036738	6	0.110506	0.00279013	21.6448	ebi-a-GCST90027671
k_Bacteria.p_Firmicutes.c_Clostridia.o_Clostridiales.f_Clostridiaceae	rs10106275	A	G	-0.114781	7.14825e-07	89046119	7738	0.023154	8	0.43782	0.00316579	24.5683	ebi-a-GCST90027671
k_Bacteria.p_Firmicutes.c_Clostridia.o_Clostridiales.f_Clostridiaceae	rs55834012	C	A	-0.111296	3.88472e-06	94200011	7738	0.0241032	12	0.365609	0.00274781	21.3156	ebi-a-GCST90027671
k_Bacteria.p_Firmicutes.c_Clostridia.o_Clostridiales.f_Clostridiaceae	rs4924450	A	G	0.11646	7.30903e-06	40597229	7738	0.0259694	15	0.705191	0.00259223	20.1056	ebi-a-GCST90027671
k_Bacteria.p_Firmicutes.c_Clostridia.o_Clostridiales.f_Clostridiaceae	rs111604729	T	C	-0.195978	4.341e-06	42769334	7738	0.0426563	15	0.0852083	0.00272042	21.1026	ebi-a-GCST90027671
k_Bacteria.p_Firmicutes.c_Clostridia.o_Clostridiales.f_Clostridiaceae	rs12923305	A	C	0.142402	6.59493e-07	8625523	7738	0.0286354	16	0.229486	0.00318575	24.7237	ebi-a-GCST90027671
k_Bacteria.p_Firmicutes.c_Clostridia.o_Clostridiales.f_Clostridiales_noname	rs315026	G	A	-0.101553	8.43626e-06	77041173	7738	0.0228013	1	0.313019	0.00255697	19.8314	ebi-a-GCST90027672
k_Bacteria.p_Firmicutes.c_Clostridia.o_Clostridiales.f_Clostridiales_noname	rs12039057	G	A	-0.105024	8.80542e-06	181338339	7738	0.0236295	1	0.284067	0.00254643	19.7495	ebi-a-GCST90027672
k_Bacteria.p_Firmicutes.c_Clostridia.o_Clostridiales.f_Clostridiales_noname	rs36131910	A	G	0.235299	1.27506e-06	150277279	7738	0.0485794	4	0.052841	0.00302268	23.4544	ebi-a-GCST90027672
k_Bacteria.p_Firmicutes.c_Clostridia.o_Clostridiales.f_Clostridiales_noname	rs74564383	T	C	-0.225762	3.58484e-06	59135772	7738	0.0487175	10	0.0507443	0.00276757	21.4694	ebi-a-GCST90027672
k_Bacteria.p_Firmicutes.c_Clostridia.o_Clostridiales.f_Clostridiales_noname	rs72896141	A	G	-0.171682	2.80156e-06	5845481	7738	0.0366461	11	0.11407	0.00282836	21.9423	ebi-a-GCST90027672
k_Bacteria.p_Firmicutes.c_Clostridia.o_Clostridiales.f_Clostridiales_noname	rs35903463	T	A	0.16143	4.06499e-06	85599144	7738	0.0350324	13	0.107979	0.00273659	21.2284	ebi-a-GCST90027672
k_Bacteria.p_Firmicutes.c_Clostridia.o_Clostridiales.f_Clostridiales_noname	rs7402939	C	T	0.104932	2.98786e-06	99183876	7738	0.0224615	15	0.631239	0.00281246	21.8186	ebi-a-GCST90027672
k_Bacteria.p_Firmicutes.c_Clostridia.o_Clostridiales.f_Clostridiales_noname	rs4939587	G	T	-0.132439	6.40841e-07	47142173	7738	0.0266022	18	0.193687	0.00319285	24.779	ebi-a-GCST90027672
k_Bacteria.p_Firmicutes.c_Clostridia.o_Clostridiales.f_Eubacteriaceae	rs1942648	T	C	0.154392	6.75305e-06	15776571	7738	0.0342993	7	0.0606979	0.00261165	20.2566	ebi-a-GCST90027673
k_Bacteria.p_Firmicutes.c_Clostridia.o_Clostridiales.f_Eubacteriaceae	rs17218256	G	C	-0.0843857	2.74688e-07	74350499	7738	0.0164173	8	0.446303	0.00340271	26.4133	ebi-a-GCST90027673
k_Bacteria.p_Firmicutes.c_Clostridia.o_Clostridiales.f_Eubacteriaceae	rs3898456	T	C	-0.0824025	6.52229e-06	139175349	7738	0.0182763	8	0.358345	0.00262021	20.3232	ebi-a-GCST90027673
k_Bacteria.p_Firmicutes.c_Clostridia.o_Clostridiales.f_Eubacteriaceae	rs4113953	C	G	0.0755761	8.56959e-06	40767990	7738	0.0169817	12	0.65612	0.0025531	19.8013	ebi-a-GCST90027673
k_Bacteria.p_Firmicutes.c_Clostridia.o_Clostridiales.f_Eubacteriaceae	rs9600403	C	A	0.0771876	2.65418e-06	75463070	7738	0.0164372	13	0.455977	0.00284168	22.0459	ebi-a-GCST90027673
k_Bacteria.p_Firmicutes.c_Clostridia.o_Clostridiales.f_Eubacteriaceae	rs2252668	A	G	0.104832	4.72052e-06	33849043	7738	0.0229048	18	0.845037	0.0026998	20.9422	ebi-a-GCST90027673
k_Bacteria.p_Firmicutes.c_Clostridia.o_Clostridiales.f_Eubacteriaceae	rs6021384	C	T	-0.0843257	2.91756e-06	50306527	7738	0.0180317	20	0.291772	0.00281833	21.8642	ebi-a-GCST90027673
k_Bacteria.p_Firmicutes.c_Clostridia.o_Clostridiales.f_Lachnospiraceae	rs11210592	G	A	0.105431	2.87992e-07	42581600	7738	0.0205474	1	0.192552	0.00339093	26.3215	ebi-a-GCST90027674
k_Bacteria.p_Firmicutes.c_Clostridia.o_Clostridiales.f_Lachnospiraceae	rs12619063	A	G	-0.0907745	8.2922e-06	226467954	7738	0.0203645	2	0.219821	0.00256117	19.8641	ebi-a-GCST90027674
k_Bacteria.p_Firmicutes.c_Clostridia.o_Clostridiales.f_Lachnospiraceae	rs11892661	G	T	-0.0885936	6.15361e-06	213400434	7738	0.0195958	2	0.228781	0.00263454	20.4346	ebi-a-GCST90027674
k_Bacteria.p_Firmicutes.c_Clostridia.o_Clostridiales.f_Lachnospiraceae	rs9882102	A	G	-0.0760817	4.06434e-06	42159514	7738	0.0165105	3	0.575358	0.00273666	21.2289	ebi-a-GCST90027674
k_Bacteria.p_Firmicutes.c_Clostridia.o_Clostridiales.f_Lachnospiraceae	rs2903645	C	T	-0.0747618	7.82348e-06	14349049	7738	0.0167254	4	0.632013	0.00257548	19.9753	ebi-a-GCST90027674
k_Bacteria.p_Firmicutes.c_Clostridia.o_Clostridiales.f_Lachnospiraceae	rs116656500	C	T	-0.150967	5.45331e-06	7961293	7738	0.0332048	4	0.0658668	0.00266425	20.6657	ebi-a-GCST90027674
k_Bacteria.p_Firmicutes.c_Clostridia.o_Clostridiales.f_Lachnospiraceae	rs166135	A	G	-0.073012	7.2845e-06	3194999	7738	0.0162784	5	0.463958	0.00259304	20.1119	ebi-a-GCST90027674
k_Bacteria.p_Firmicutes.c_Clostridia.o_Clostridiales.f_Lachnospiraceae	rs61025394	A	G	-0.0907695	8.67721e-06	7085817	7738	0.0204079	6	0.195299	0.00255003	19.7775	ebi-a-GCST90027674
k_Bacteria.p_Firmicutes.c_Clostridia.o_Clostridiales.f_Lachnospiraceae	rs6558174	G	A	-0.0822329	3.09606e-06	22492129	7738	0.0176301	8	0.69082	0.00280371	21.7505	ebi-a-GCST90027674
k_Bacteria.p_Firmicutes.c_Clostridia.o_Clostridiales.f_Lachnospiraceae	rs113097655	T	A	-0.17575	1.88825e-06	79539821	7738	0.0368833	10	0.0590912	0.0029257	22.6996	ebi-a-GCST90027674
k_Bacteria.p_Firmicutes.c_Clostridia.o_Clostridiales.f_Lachnospiraceae	rs7078960	G	A	0.0835007	4.60416e-06	12589150	7738	0.0182234	10	0.631884	0.00270593	20.9898	ebi-a-GCST90027674
k_Bacteria.p_Firmicutes.c_Clostridia.o_Clostridiales.f_Lachnospiraceae	rs11625794	G	A	-0.074346	8.63197e-06	90811229	7738	0.0167112	14	0.43836	0.0025513	19.7874	ebi-a-GCST90027674
k_Bacteria.p_Firmicutes.c_Clostridia.o_Clostridiales.f_Oscillospiraceae	rs56001939	C	T	-0.0795853	3.01557e-06	54363878	7738	0.0170427	2	0.362334	0.00281021	21.801	ebi-a-GCST90027675
k_Bacteria.p_Firmicutes.c_Clostridia.o_Clostridiales.f_Oscillospiraceae	rs13119423	C	A	-0.110371	4.17426e-06	27850234	7738	0.0239806	4	0.139999	0.00273007	21.1776	ebi-a-GCST90027675
k_Bacteria.p_Firmicutes.c_Clostridia.o_Clostridiales.f_Oscillospiraceae	rs55682375	A	G	-0.158559	6.65135e-06	21808352	7738	0.0351998	9	0.0674229	0.00261538	20.2857	ebi-a-GCST90027675
k_Bacteria.p_Firmicutes.c_Clostridia.o_Clostridiales.f_Oscillospiraceae	rs10769221	A	G	0.141694	1.95074e-07	5806426	7738	0.027228	11	0.884538	0.00348759	27.0744	ebi-a-GCST90027675
k_Bacteria.p_Firmicutes.c_Clostridia.o_Clostridiales.f_Oscillospiraceae	rs12446334	G	A	0.0938369	2.90115e-06	81302009	7738	0.0200605	16	0.275569	0.00281974	21.8752	ebi-a-GCST90027675
k_Bacteria.p_Firmicutes.c_Clostridia.o_Clostridiales.f_Oscillospiraceae	rs34865636	T	A	-0.0828569	2.75626e-06	45793832	7738	0.0176735	19	0.312404	0.00283238	21.9735	ebi-a-GCST90027675
k_Bacteria.p_Firmicutes.c_Clostridia.o_Clostridiales.f_Oscillospiraceae	rs7255582	T	C	-0.0800168	2.24895e-06	35718076	7738	0.0169181	19	0.411214	0.00288255	22.3639	ebi-a-GCST90027675
k_Bacteria.p_Firmicutes.c_Clostridia.o_Clostridiales.f_Oscillospiraceae	rs11087270	T	A	0.0873817	2.37679e-06	18906606	7738	0.0185193	20	0.267415	0.0028689	22.2577	ebi-a-GCST90027675
k_Bacteria.p_Firmicutes.c_Clostridia.o_Clostridiales.f_Ruminococcaceae	rs4446400	T	C	-0.0734502	8.76395e-06	118732670	7738	0.0165219	4	0.400889	0.00254759	19.7585	ebi-a-GCST90027676
k_Bacteria.p_Firmicutes.c_Clostridia.o_Clostridiales.f_Ruminococcaceae	rs154221	T	C	-0.114376	7.62816e-06	58598034	7738	0.0255568	5	0.111851	0.0025817	20.0237	ebi-a-GCST90027676
k_Bacteria.p_Firmicutes.c_Clostridia.o_Clostridiales.f_Ruminococcaceae	rs6887055	G	A	0.0915711	6.31655e-06	82885783	7738	0.0202793	5	0.20347	0.00262808	20.3844	ebi-a-GCST90027676
k_Bacteria.p_Firmicutes.c_Clostridia.o_Clostridiales.f_Ruminococcaceae	rs111854245	C	T	-0.109559	9.81884e-06	110389110	7738	0.0247809	5	0.143828	0.00251963	19.5411	ebi-a-GCST90027676
k_Bacteria.p_Firmicutes.c_Clostridia.o_Clostridiales.f_Ruminococcaceae	rs17206746	T	A	0.0829663	3.95722e-06	59544252	7738	0.0179829	8	0.288105	0.00274323	21.28	ebi-a-GCST90027676
k_Bacteria.p_Firmicutes.c_Clostridia.o_Clostridiales.f_Ruminococcaceae	rs74949229	A	G	-0.141078	6.2362e-07	9526946	7738	0.0283076	10	0.0938701	0.00319957	24.8313	ebi-a-GCST90027676
k_Bacteria.p_Firmicutes.c_Clostridia.o_Clostridiales.f_Ruminococcaceae	rs117996720	A	C	-0.166308	5.7787e-06	32460157	7738	0.0366775	11	0.0608325	0.00265	20.5549	ebi-a-GCST90027676
k_Bacteria.p_Firmicutes.c_Erysipelotrichia.o_Erysipelotrichales.f_Erysipelotrichaceae	rs78685125	T	C	-0.174589	8.63177e-06	37667096	7738	0.0392434	3	0.0669123	0.0025513	19.7874	ebi-a-GCST90027677
k_Bacteria.p_Firmicutes.c_Erysipelotrichia.o_Erysipelotrichales.f_Erysipelotrichaceae	rs4975752	G	T	-0.101691	9.93368e-06	1880588	7738	0.0230142	5	0.230866	0.00251681	19.5192	ebi-a-GCST90027677
k_Bacteria.p_Firmicutes.c_Erysipelotrichia.o_Erysipelotrichales.f_Erysipelotrichaceae	rs733330	G	A	0.100498	2.47879e-06	94158704	7738	0.0213377	8	0.33704	0.00285856	22.1772	ebi-a-GCST90027677
k_Bacteria.p_Firmicutes.c_Erysipelotrichia.o_Erysipelotrichales.f_Erysipelotrichaceae	rs75298326	T	A	-0.183606	9.769e-06	24268068	7738	0.041519	12	0.0592882	0.0025209	19.5509	ebi-a-GCST90027677
k_Bacteria.p_Firmicutes.c_Erysipelotrichia.o_Erysipelotrichales.f_Erysipelotrichaceae	rs11652559	C	T	0.115925	4.62914e-06	36002599	7738	0.025306	17	0.807699	0.0027046	20.9795	ebi-a-GCST90027677
k_Bacteria.p_Firmicutes.c_Erysipelotrichia.o_Erysipelotrichales.f_Erysipelotrichaceae	rs62131327	C	T	0.146435	9.50955e-06	775626	7738	0.0330701	19	0.104702	0.0025275	19.6023	ebi-a-GCST90027677
k_Bacteria.p_Firmicutes.c_Erysipelotrichia.o_Erysipelotrichales.f_Erysipelotrichaceae	rs73037929	T	G	-0.210504	1.6669e-06	28461212	7738	0.0439456	19	0.0539829	0.00295648	22.9392	ebi-a-GCST90027677
k_Bacteria.p_Firmicutes.c_Erysipelotrichia.o_Erysipelotrichales.f_Erysipelotrichaceae	rs73114746	T	C	0.15327	4.13238e-06	43873729	7738	0.0332861	20	0.099634	0.00273257	21.1971	ebi-a-GCST90027677
k_Bacteria.p_Firmicutes.c_Negativicutes.o_Selenomonadales.f_Acidaminococcaceae	rs76411331	T	C	-0.19787	8.1822e-06	21259066	7738	0.0443618	3	0.106517	0.00256447	19.8897	ebi-a-GCST90027678
k_Bacteria.p_Firmicutes.c_Negativicutes.o_Selenomonadales.f_Acidaminococcaceae	rs7797421	T	C	0.16619	2.78253e-06	19286182	7738	0.0354633	7	0.185171	0.00283004	21.9553	ebi-a-GCST90027678
k_Bacteria.p_Firmicutes.c_Negativicutes.o_Selenomonadales.f_Acidaminococcaceae	rs7787688	T	C	-0.130716	1.96029e-06	22807884	7738	0.0274759	7	0.4232	0.00291646	22.6278	ebi-a-GCST90027678
k_Bacteria.p_Firmicutes.c_Negativicutes.o_Selenomonadales.f_Acidaminococcaceae	rs55751855	G	A	0.134359	3.74214e-06	113955970	7738	0.0290493	11	0.299801	0.00275699	21.387	ebi-a-GCST90027678
k_Bacteria.p_Firmicutes.c_Negativicutes.o_Selenomonadales.f_Acidaminococcaceae	rs2303658	A	G	-0.127219	7.47137e-06	20278430	7738	0.0283984	12	0.332114	0.0025868	20.0634	ebi-a-GCST90027678
k_Bacteria.p_Firmicutes.c_Negativicutes.o_Selenomonadales.f_Acidaminococcaceae	rs11850002	C	A	-0.130019	5.72941e-06	42509970	7738	0.028663	14	0.290347	0.00265209	20.5711	ebi-a-GCST90027678
k_Bacteria.p_Firmicutes.c_Negativicutes.o_Selenomonadales.f_Acidaminococcaceae	rs67391746	C	T	-0.162536	7.24036e-06	61675825	7738	0.0362279	16	0.157817	0.00259451	20.1234	ebi-a-GCST90027678
k_Bacteria.p_Firmicutes.c_Negativicutes.o_Selenomonadales.f_Veillonellaceae	rs11804833	T	C	-0.126683	5.44866e-06	168663055	7738	0.0278625	1	0.151584	0.00266446	20.6673	ebi-a-GCST90027679
k_Bacteria.p_Firmicutes.c_Negativicutes.o_Selenomonadales.f_Veillonellaceae	rs6701211	A	G	-0.17341	6.95392e-06	214682808	7738	0.0385777	1	0.0730062	0.00260444	20.2006	ebi-a-GCST90027679
k_Bacteria.p_Firmicutes.c_Negativicutes.o_Selenomonadales.f_Veillonellaceae	rs62165977	T	C	0.117901	5.50985e-06	76632661	7738	0.0259445	2	0.168383	0.00266169	20.6458	ebi-a-GCST90027679
k_Bacteria.p_Firmicutes.c_Negativicutes.o_Selenomonadales.f_Veillonellaceae	rs258816	A	C	0.100039	2.15869e-06	142590414	7738	0.0211144	5	0.399475	0.00289264	22.4424	ebi-a-GCST90027679
k_Bacteria.p_Firmicutes.c_Negativicutes.o_Selenomonadales.f_Veillonellaceae	rs7746214	A	G	0.102716	4.95233e-06	121220067	7738	0.0224918	6	0.743589	0.00268801	20.8505	ebi-a-GCST90027679
k_Bacteria.p_Firmicutes.c_Negativicutes.o_Selenomonadales.f_Veillonellaceae	rs35025485	A	G	0.19416	2.28108e-07	148770331	7738	0.03752	6	0.0732338	0.00344877	26.772	ebi-a-GCST90027679
k_Bacteria.p_Firmicutes.c_Negativicutes.o_Selenomonadales.f_Veillonellaceae	rs2347496	G	T	-0.0930453	2.39337e-06	32288932	7738	0.0197255	8	0.39951	0.00286719	22.2444	ebi-a-GCST90027679
k_Bacteria.p_Firmicutes.c_Negativicutes.o_Selenomonadales.f_Veillonellaceae	rs1882135	G	T	-0.090728	7.42745e-06	116769600	7738	0.020247	12	0.354587	0.00258826	20.0747	ebi-a-GCST90027679
k_Bacteria.p_Firmicutes.c_Negativicutes.o_Selenomonadales.f_Veillonellaceae	rs62024270	A	G	0.100571	5.81246e-07	11669568	7738	0.020125	16	0.371821	0.00321696	24.9667	ebi-a-GCST90027679
k_Bacteria.p_Firmicutes.c_Negativicutes.o_Selenomonadales.f_Veillonellaceae	rs28393833	T	C	-0.111547	7.5591e-06	3206552	7738	0.0249138	18	0.202463	0.00258395	20.0412	ebi-a-GCST90027679
k_Bacteria.p_Firmicutes.c_Negativicutes.o_Selenomonadales.f_Veillonellaceae	rs11881631	G	A	0.225631	3.75872e-06	14298620	7738	0.0487924	19	0.0648521	0.00275592	21.3787	ebi-a-GCST90027679
k_Bacteria.p_Firmicutes.c_Negativicutes.o_Selenomonadales.f_Veillonellaceae	rs6105994	A	G	0.0931033	5.94566e-06	18929774	7738	0.0205603	20	0.373708	0.00264298	20.5002	ebi-a-GCST90027679
k_Bacteria.p_Firmicutes.c_Negativicutes.o_Selenomonadales.f_Veillonellaceae	rs747682	C	G	0.0906897	4.46509e-06	61507219	7738	0.0197647	20	0.516707	0.00271348	21.0486	ebi-a-GCST90027679
k_Bacteria.p_Proteobacteria.c_Betaproteobacteria.o_Burkholderiales.f_Burkholderiales_noname	rs6664382	C	G	0.232224	4.72193e-06	76089534	7738	0.0507396	1	0.935113	0.00269971	20.9415	ebi-a-GCST90027680
k_Bacteria.p_Proteobacteria.c_Betaproteobacteria.o_Burkholderiales.f_Burkholderiales_noname	rs9872584	A	C	-0.248008	9.28859e-06	178567864	7738	0.0559446	3	0.0724795	0.00253329	19.6473	ebi-a-GCST90027680
k_Bacteria.p_Proteobacteria.c_Betaproteobacteria.o_Burkholderiales.f_Burkholderiales_noname	rs9468851	G	A	-0.132857	8.06659e-06	30930633	7738	0.0297659	6	0.234907	0.00256794	19.9168	ebi-a-GCST90027680
k_Bacteria.p_Proteobacteria.c_Betaproteobacteria.o_Burkholderiales.f_Burkholderiales_noname	rs1860691	G	A	0.144647	7.10739e-06	52336084	7738	0.0322121	7	0.183397	0.00259909	20.159	ebi-a-GCST90027680
k_Bacteria.p_Proteobacteria.c_Betaproteobacteria.o_Burkholderiales.f_Burkholderiales_noname	rs4717625	G	A	0.173906	1.26681e-06	71508645	7738	0.0358947	7	0.142567	0.0030243	23.4669	ebi-a-GCST90027680
k_Bacteria.p_Proteobacteria.c_Betaproteobacteria.o_Burkholderiales.f_Burkholderiales_noname	rs13257050	A	C	0.130578	5.63741e-06	19029859	7738	0.0287645	8	0.720616	0.00265609	20.6022	ebi-a-GCST90027680
k_Bacteria.p_Proteobacteria.c_Betaproteobacteria.o_Burkholderiales.f_Burkholderiales_noname	rs11144350	G	A	-0.138725	2.31079e-06	77862854	7738	0.029365	9	0.729892	0.00287587	22.3119	ebi-a-GCST90027680
k_Bacteria.p_Proteobacteria.c_Betaproteobacteria.o_Burkholderiales.f_Burkholderiales_noname	rs73653217	T	A	-0.174748	6.76285e-07	79442588	7738	0.0351745	9	0.158443	0.00317949	24.675	ebi-a-GCST90027680
k_Bacteria.p_Proteobacteria.c_Betaproteobacteria.o_Burkholderiales.f_Burkholderiales_noname	rs10895784	G	A	0.120714	2.6809e-06	105046839	7738	0.0257173	11	0.620207	0.00283923	22.0268	ebi-a-GCST90027680
k_Bacteria.p_Proteobacteria.c_Betaproteobacteria.o_Burkholderiales.f_Burkholderiales_noname	rs1792325	T	C	-0.13059	3.67849e-06	71113304	7738	0.0282128	11	0.398815	0.0027612	21.4198	ebi-a-GCST90027680
k_Bacteria.p_Proteobacteria.c_Betaproteobacteria.o_Burkholderiales.f_Burkholderiales_noname	rs1533824	C	T	0.137173	2.60501e-07	214169	7738	0.0266356	11	0.329499	0.00341584	26.5155	ebi-a-GCST90027680
k_Bacteria.p_Proteobacteria.c_Betaproteobacteria.o_Burkholderiales.f_Burkholderiales_noname	rs16923154	G	A	0.208221	2.32552e-06	20885931	7738	0.0440879	12	0.0874242	0.0028743	22.2996	ebi-a-GCST90027680
k_Bacteria.p_Proteobacteria.c_Betaproteobacteria.o_Burkholderiales.f_Burkholderiales_noname	rs10507465	C	T	-0.139037	2.99337e-06	38463552	7738	0.0297642	13	0.246739	0.00281203	21.8152	ebi-a-GCST90027680
k_Bacteria.p_Proteobacteria.c_Betaproteobacteria.o_Burkholderiales.f_Burkholderiales_noname	rs12941005	C	T	-0.191247	6.49591e-06	29755009	7738	0.0424092	17	0.096713	0.0026212	20.3309	ebi-a-GCST90027680
k_Bacteria.p_Proteobacteria.c_Betaproteobacteria.o_Burkholderiales.f_Oxalobacteraceae	rs12725104	G	A	0.15492	7.76408e-06	65268226	7738	0.0346453	1	0.177096	0.00257737	19.9901	ebi-a-GCST90027681
k_Bacteria.p_Proteobacteria.c_Betaproteobacteria.o_Burkholderiales.f_Oxalobacteraceae	rs2336943	T	C	0.139031	5.82157e-06	206754893	7738	0.0306724	1	0.262483	0.00264818	20.5407	ebi-a-GCST90027681
k_Bacteria.p_Proteobacteria.c_Betaproteobacteria.o_Burkholderiales.f_Oxalobacteraceae	rs1861231	A	G	-0.154011	5.35353e-07	10455625	7738	0.0307211	2	0.741502	0.00323737	25.1257	ebi-a-GCST90027681
k_Bacteria.p_Proteobacteria.c_Betaproteobacteria.o_Burkholderiales.f_Oxalobacteraceae	rs10865362	T	C	-0.148048	9.19539e-06	67933923	7738	0.0333796	2	0.798704	0.00253578	19.6667	ebi-a-GCST90027681
k_Bacteria.p_Proteobacteria.c_Betaproteobacteria.o_Burkholderiales.f_Oxalobacteraceae	rs35921003	C	A	-0.221395	8.52727e-06	83230206	7738	0.0497349	8	0.0816795	0.00255431	19.8107	ebi-a-GCST90027681
k_Bacteria.p_Proteobacteria.c_Betaproteobacteria.o_Burkholderiales.f_Oxalobacteraceae	rs11068499	A	G	-0.163287	6.87844e-06	117892931	7738	0.0363068	12	0.157012	0.00260714	20.2216	ebi-a-GCST90027681
k_Bacteria.p_Proteobacteria.c_Betaproteobacteria.o_Burkholderiales.f_Oxalobacteraceae	rs4889373	G	A	0.130841	7.52783e-06	81747602	7738	0.0292173	16	0.720261	0.00258497	20.0491	ebi-a-GCST90027681
k_Bacteria.p_Proteobacteria.c_Betaproteobacteria.o_Burkholderiales.f_Oxalobacteraceae	rs17562516	A	T	-0.138562	2.05475e-06	48729781	7738	0.0291834	17	0.301073	0.00290485	22.5374	ebi-a-GCST90027681
k_Bacteria.p_Proteobacteria.c_Betaproteobacteria.o_Burkholderiales.f_Oxalobacteraceae	rs3745098	T	G	0.128373	2.69197e-06	52855303	7738	0.0273541	19	0.445331	0.00283818	22.0186	ebi-a-GCST90027681
k_Bacteria.p_Proteobacteria.c_Betaproteobacteria.o_Burkholderiales.f_Oxalobacteraceae	rs73918563	C	T	-0.273973	2.88769e-06	59220861	7738	0.0585581	20	0.0564855	0.00282089	21.8841	ebi-a-GCST90027681
k_Bacteria.p_Proteobacteria.c_Betaproteobacteria.o_Burkholderiales.f_Sutterellaceae	rs2004833	T	G	0.0767079	6.62018e-06	44374984	7738	0.0170252	2	0.651762	0.00261655	20.2947	ebi-a-GCST90027682
k_Bacteria.p_Proteobacteria.c_Betaproteobacteria.o_Burkholderiales.f_Sutterellaceae	rs11113910	A	C	-0.111451	2.97132e-06	108874663	7738	0.023851	12	0.139107	0.00281386	21.8294	ebi-a-GCST90027682
k_Bacteria.p_Proteobacteria.c_Betaproteobacteria.o_Burkholderiales.f_Sutterellaceae	rs59033852	C	T	-0.159079	3.0194e-06	23656934	7738	0.0340677	13	0.0646688	0.00280989	21.7986	ebi-a-GCST90027682
k_Bacteria.p_Proteobacteria.c_Betaproteobacteria.o_Burkholderiales.f_Sutterellaceae	rs76883601	C	T	0.136403	3.99623e-06	78483292	7738	0.0295783	14	0.0847648	0.00274082	21.2613	ebi-a-GCST90027682
k_Bacteria.p_Proteobacteria.c_Betaproteobacteria.o_Burkholderiales.f_Sutterellaceae	rs9673456	G	T	-0.0822555	1.21356e-06	62465518	7738	0.016948	16	0.420045	0.0030349	23.5494	ebi-a-GCST90027682
k_Bacteria.p_Proteobacteria.c_Betaproteobacteria.o_Burkholderiales.f_Sutterellaceae	rs1420536	G	A	0.0738342	8.57433e-06	52443744	7738	0.0165908	16	0.468396	0.00255295	19.8001	ebi-a-GCST90027682
k_Bacteria.p_Proteobacteria.c_Betaproteobacteria.o_Burkholderiales.f_Sutterellaceae	rs74034215	C	T	0.130627	9.71449e-07	86106253	7738	0.026673	16	0.111819	0.00308994	23.9778	ebi-a-GCST90027682
k_Bacteria.p_Proteobacteria.c_Betaproteobacteria.o_Burkholderiales.f_Sutterellaceae	rs28517505	A	G	0.0784057	8.39228e-06	81064203	7738	0.0175998	17	0.687092	0.00255822	19.8412	ebi-a-GCST90027682
k_Bacteria.p_Proteobacteria.c_Betaproteobacteria.o_Burkholderiales.f_Sutterellaceae	rs2834333	A	C	-0.0822713	4.23819e-07	35370488	7738	0.0162658	21	0.536805	0.00329521	25.5761	ebi-a-GCST90027682
k_Bacteria.p_Proteobacteria.c_Deltaproteobacteria.o_Desulfovibrionales.f_Desulfovibrionaceae	rs2990682	G	C	0.0839517	6.2829e-06	13839382	7738	0.0185872	1	0.304642	0.00262941	20.3948	ebi-a-GCST90027683
k_Bacteria.p_Proteobacteria.c_Deltaproteobacteria.o_Desulfovibrionales.f_Desulfovibrionaceae	rs73966738	C	G	-0.127521	9.03275e-06	150948178	7738	0.0287266	2	0.102434	0.00254016	19.7007	ebi-a-GCST90027683
k_Bacteria.p_Proteobacteria.c_Deltaproteobacteria.o_Desulfovibrionales.f_Desulfovibrionaceae	rs10087056	A	C	-0.0821171	2.73294e-06	130836118	7738	0.0175092	8	0.385711	0.00283448	21.9899	ebi-a-GCST90027683
k_Bacteria.p_Proteobacteria.c_Deltaproteobacteria.o_Desulfovibrionales.f_Desulfovibrionaceae	rs11219805	C	T	0.0953695	1.23441e-06	124718707	7738	0.0196637	11	0.264005	0.00303069	23.5167	ebi-a-GCST90027683
k_Bacteria.p_Proteobacteria.c_Deltaproteobacteria.o_Desulfovibrionales.f_Desulfovibrionaceae	rs73539554	T	C	-0.152531	7.18836e-06	20484610	7738	0.0339861	19	0.0861849	0.00259631	20.1373	ebi-a-GCST90027683
k_Bacteria.p_Proteobacteria.c_Deltaproteobacteria.o_Desulfovibrionales.f_Desulfovibrionaceae	rs237461	C	T	-0.0851866	4.97829e-06	48033171	7738	0.018658	20	0.290792	0.00268668	20.8401	ebi-a-GCST90027683
k_Bacteria.p_Proteobacteria.c_Gammaproteobacteria.o_Enterobacteriales.f_Enterobacteriaceae	rs113117201	T	C	0.197345	7.08386e-06	168326056	7738	0.0439409	3	0.0588079	0.00259989	20.1652	ebi-a-GCST90027684
k_Bacteria.p_Proteobacteria.c_Gammaproteobacteria.o_Enterobacteriales.f_Enterobacteriaceae	rs13138313	T	C	0.0851873	7.01052e-06	146977979	7738	0.0189584	4	0.414534	0.00260247	20.1852	ebi-a-GCST90027684
k_Bacteria.p_Proteobacteria.c_Gammaproteobacteria.o_Enterobacteriales.f_Enterobacteriaceae	rs13166339	G	A	-0.180471	2.30335e-06	39774566	7738	0.0381964	5	0.0659301	0.00287667	22.3181	ebi-a-GCST90027684
k_Bacteria.p_Proteobacteria.c_Gammaproteobacteria.o_Enterobacteriales.f_Enterobacteriaceae	rs115534005	C	T	0.229202	3.03501e-07	44055894	7738	0.044755	5	0.0507977	0.00337797	26.2205	ebi-a-GCST90027684
k_Bacteria.p_Proteobacteria.c_Gammaproteobacteria.o_Enterobacteriales.f_Enterobacteriaceae	rs112572980	G	A	0.190198	8.58598e-06	12752767	7738	0.0427408	6	0.0527728	0.00255263	19.7977	ebi-a-GCST90027684
k_Bacteria.p_Proteobacteria.c_Gammaproteobacteria.o_Pasteurellales.f_Pasteurellaceae	rs12254965	G	A	-0.194897	8.57591e-06	127297038	7738	0.0437944	10	0.139658	0.0025529	19.7998	ebi-a-GCST90027685
k_Bacteria.p_Proteobacteria.c_Gammaproteobacteria.o_Pasteurellales.f_Pasteurellaceae	rs7132825	A	G	0.22574	7.25421e-06	1500603	7738	0.0503199	12	0.0870785	0.00259406	20.1199	ebi-a-GCST90027685
k_Bacteria.p_Proteobacteria.c_Gammaproteobacteria.o_Pasteurellales.f_Pasteurellaceae	rs56162052	C	T	-0.156607	2.76866e-06	36205502	7738	0.033411	17	0.724504	0.00283128	21.965	ebi-a-GCST90027685
k_Bacteria.p_Verrucomicrobia.c_Verrucomicrobiae.o_Verrucomicrobiales.f_Verrucomicrobiaceae	rs4670221	G	C	-0.0902038	7.53147e-06	38050232	7738	0.0201434	2	0.308248	0.00258483	20.048	ebi-a-GCST90027686
k_Bacteria.p_Verrucomicrobia.c_Verrucomicrobiae.o_Verrucomicrobiales.f_Verrucomicrobiaceae	rs12710731	T	C	0.0909052	5.13251e-06	16720355	7738	0.0199384	2	0.290693	0.00267919	20.7819	ebi-a-GCST90027686
k_Bacteria.p_Verrucomicrobia.c_Verrucomicrobiae.o_Verrucomicrobiales.f_Verrucomicrobiaceae	rs6823767	C	T	0.0928291	7.45796e-06	151295085	7738	0.0207199	4	0.261341	0.00258725	20.0669	ebi-a-GCST90027686
k_Bacteria.p_Verrucomicrobia.c_Verrucomicrobiae.o_Verrucomicrobiales.f_Verrucomicrobiaceae	rs1298928	G	T	0.106836	6.19028e-06	118836004	7738	0.0236374	5	0.182956	0.00263307	20.4232	ebi-a-GCST90027686
k_Bacteria.p_Verrucomicrobia.c_Verrucomicrobiae.o_Verrucomicrobiales.f_Verrucomicrobiaceae	rs68058313	T	C	0.191014	1.16343e-06	24990890	7738	0.039289	5	0.0641869	0.00304534	23.6307	ebi-a-GCST90027686
k_Bacteria.p_Verrucomicrobia.c_Verrucomicrobiae.o_Verrucomicrobiales.f_Verrucomicrobiaceae	rs36119306	T	A	0.108913	3.4172e-06	37707962	7738	0.0234524	6	0.197307	0.00277938	21.5612	ebi-a-GCST90027686
k_Bacteria.p_Verrucomicrobia.c_Verrucomicrobiae.o_Verrucomicrobiales.f_Verrucomicrobiaceae	rs9368149	G	A	-0.124435	1.69208e-06	20097305	7738	0.0259939	6	0.172487	0.00295277	22.9103	ebi-a-GCST90027686
k_Bacteria.p_Verrucomicrobia.c_Verrucomicrobiae.o_Verrucomicrobiales.f_Verrucomicrobiaceae	rs7912369	G	A	0.088377	9.27684e-06	2005604	7738	0.0199345	10	0.702824	0.0025336	19.6497	ebi-a-GCST90027686
k_Bacteria.p_Verrucomicrobia.c_Verrucomicrobiae.o_Verrucomicrobiales.f_Verrucomicrobiaceae	rs7482174	G	A	-0.085249	6.88478e-06	67577945	7738	0.018956	11	0.58638	0.00260689	20.2196	ebi-a-GCST90027686
k_Bacteria.p_Verrucomicrobia.c_Verrucomicrobiae.o_Verrucomicrobiales.f_Verrucomicrobiaceae	rs166570	G	C	-0.0894416	2.75677e-06	65405314	7738	0.0190782	12	0.636465	0.00283233	21.9731	ebi-a-GCST90027686
k_Bacteria.p_Verrucomicrobia.c_Verrucomicrobiae.o_Verrucomicrobiales.f_Verrucomicrobiaceae	rs55926131	T	C	-0.105931	1.69828e-07	115085267	7738	0.0202559	12	0.611517	0.00352194	27.342	ebi-a-GCST90027686
k_Bacteria.p_Verrucomicrobia.c_Verrucomicrobiae.o_Verrucomicrobiales.f_Verrucomicrobiaceae	rs35895642	T	C	0.109943	1.58453e-06	37816202	7738	0.0229035	15	0.198579	0.00296901	23.0366	ebi-a-GCST90027686
k_Bacteria.p_Verrucomicrobia.c_Verrucomicrobiae.o_Verrucomicrobiales.f_Verrucomicrobiaceae	rs1532932	G	A	-0.0999736	7.42643e-06	10082174	7738	0.0223101	16	0.786723	0.00258829	20.075	ebi-a-GCST90027686
k_Bacteria.p_Verrucomicrobia.c_Verrucomicrobiae.o_Verrucomicrobiales.f_Verrucomicrobiaceae	rs79041579	A	G	0.127241	1.93486e-07	47860915	7738	0.0244437	17	0.1829	0.00348958	27.0899	ebi-a-GCST90027686
k_Bacteria.p_Verrucomicrobia.c_Verrucomicrobiae.o_Verrucomicrobiales.f_Verrucomicrobiaceae	rs2523176	T	C	0.109575	5.86084e-06	2272309	7738	0.0241815	19	0.204089	0.00264653	20.5279	ebi-a-GCST90027686
k_Bacteria.p_Actinobacteria.c_Actinobacteria.o_Actinomycetales.f_Micrococcaceae.g_Rothia	rs769155	C	G	-0.147631	8.46155e-06	29791430	7738	0.0331519	1	0.424259	0.00255622	19.8256	ebi-a-GCST90027687
k_Bacteria.p_Actinobacteria.c_Actinobacteria.o_Actinomycetales.f_Micrococcaceae.g_Rothia	rs616801	A	G	0.247295	2.53951e-06	95011698	7738	0.0525607	1	0.119849	0.00285259	22.1307	ebi-a-GCST90027687
k_Bacteria.p_Actinobacteria.c_Actinobacteria.o_Actinomycetales.f_Micrococcaceae.g_Rothia	rs17049177	A	G	-0.258588	1.34602e-06	129915467	7738	0.0535065	2	0.110945	0.0030093	23.3502	ebi-a-GCST90027687
k_Bacteria.p_Actinobacteria.c_Actinobacteria.o_Actinomycetales.f_Micrococcaceae.g_Rothia	rs709159	A	C	-0.173838	3.25387e-06	12481203	7738	0.0373515	3	0.759341	0.00279145	21.6551	ebi-a-GCST90027687
k_Bacteria.p_Actinobacteria.c_Actinobacteria.o_Actinomycetales.f_Micrococcaceae.g_Rothia	rs10513070	T	A	-0.146609	7.76229e-06	11087711	7738	0.0327864	5	0.454366	0.00257741	19.9904	ebi-a-GCST90027687
k_Bacteria.p_Actinobacteria.c_Actinobacteria.o_Actinomycetales.f_Micrococcaceae.g_Rothia	rs9268614	G	T	-0.185915	3.58806e-06	32402778	7738	0.0401205	6	0.200868	0.00276735	21.4676	ebi-a-GCST90027687
k_Bacteria.p_Actinobacteria.c_Actinobacteria.o_Actinomycetales.f_Micrococcaceae.g_Rothia	rs80010435	A	G	-0.324347	7.92739e-06	140767792	7738	0.0726073	9	0.0533435	0.00257224	19.9502	ebi-a-GCST90027687
k_Bacteria.p_Actinobacteria.c_Actinobacteria.o_Actinomycetales.f_Micrococcaceae.g_Rothia	rs888195	C	G	0.165638	9.09076e-07	2834412	7738	0.0337323	12	0.331862	0.00310633	24.1055	ebi-a-GCST90027687
k_Bacteria.p_Actinobacteria.c_Actinobacteria.o_Bifidobacteriales.f_Bifidobacteriaceae.g_Bifidobacterium	rs182549	T	C	-0.152231	8.58816e-15	136616754	7738	0.0196209	2	0.754899	0.00771923	60.1805	ebi-a-GCST90027688
k_Bacteria.p_Actinobacteria.c_Actinobacteria.o_Bifidobacteriales.f_Bifidobacteriaceae.g_Bifidobacterium	rs4851317	G	T	0.0845549	5.66213e-06	101054149	7738	0.0186301	2	0.694865	0.002655	20.5937	ebi-a-GCST90027688
k_Bacteria.p_Actinobacteria.c_Actinobacteria.o_Bifidobacteriales.f_Bifidobacteriaceae.g_Bifidobacterium	rs74452406	T	C	-0.171486	4.61201e-07	63012872	7738	0.0340129	3	0.0721825	0.00327429	25.4131	ebi-a-GCST90027688
k_Bacteria.p_Actinobacteria.c_Actinobacteria.o_Bifidobacteriales.f_Bifidobacteriaceae.g_Bifidobacterium	rs4472164	G	A	-0.125655	4.97348e-06	168344708	7738	0.0275202	4	0.103149	0.00268695	20.8422	ebi-a-GCST90027688
k_Bacteria.p_Actinobacteria.c_Actinobacteria.o_Bifidobacteriales.f_Bifidobacteriaceae.g_Bifidobacterium	rs11732081	T	C	0.0774997	8.55224e-06	62600906	7738	0.0174123	4	0.364923	0.00255357	19.805	ebi-a-GCST90027688
k_Bacteria.p_Actinobacteria.c_Actinobacteria.o_Bifidobacteriales.f_Bifidobacteriaceae.g_Bifidobacterium	rs4859454	T	C	0.120463	4.5437e-06	77541509	7738	0.0262743	4	0.114251	0.00270918	21.0152	ebi-a-GCST90027688
k_Bacteria.p_Actinobacteria.c_Actinobacteria.o_Bifidobacteriales.f_Bifidobacteriaceae.g_Bifidobacterium	rs12657170	C	T	0.0770323	4.10336e-06	79643369	7738	0.0167241	5	0.464323	0.00273428	21.2104	ebi-a-GCST90027688
k_Bacteria.p_Actinobacteria.c_Actinobacteria.o_Bifidobacteriales.f_Bifidobacteriaceae.g_Bifidobacterium	rs10455532	G	A	-0.0769908	4.13971e-06	92883361	7738	0.0167217	6	0.552592	0.00273212	21.1936	ebi-a-GCST90027688
k_Bacteria.p_Actinobacteria.c_Actinobacteria.o_Bifidobacteriales.f_Bifidobacteriaceae.g_Bifidobacterium	rs61939486	C	T	-0.108607	8.28362e-06	119663906	7738	0.0243638	12	0.147975	0.00256143	19.8661	ebi-a-GCST90027688
k_Bacteria.p_Actinobacteria.c_Actinobacteria.o_Bifidobacteriales.f_Bifidobacteriaceae.g_Bifidobacterium	rs10873640	T	C	0.0909496	6.00703e-06	24025547	7738	0.0200943	15	0.759129	0.00264046	20.4806	ebi-a-GCST90027688
k_Bacteria.p_Actinobacteria.c_Actinobacteria.o_Bifidobacteriales.f_Bifidobacteriaceae.g_Bifidobacterium	rs72993945	A	G	-0.0818989	6.67006e-06	77284465	7738	0.0181838	18	0.334215	0.0026147	20.2803	ebi-a-GCST90027688
k_Bacteria.p_Actinobacteria.c_Actinobacteria.o_Coriobacteriales.f_Coriobacteriaceae.g_Adlercreutzia	rs7532302	T	C	-0.121914	1.43014e-06	156659768	7738	0.0252893	1	0.667952	0.00299435	23.2339	ebi-a-GCST90027689
k_Bacteria.p_Actinobacteria.c_Actinobacteria.o_Coriobacteriales.f_Coriobacteriaceae.g_Adlercreutzia	rs148883344	A	C	0.214048	2.80008e-06	16345561	7738	0.0456884	2	0.0848704	0.00282847	21.9431	ebi-a-GCST90027689
k_Bacteria.p_Actinobacteria.c_Actinobacteria.o_Coriobacteriales.f_Coriobacteriaceae.g_Adlercreutzia	rs72682613	T	C	-0.138041	7.24286e-06	122877809	7738	0.0307687	4	0.186661	0.00259442	20.1227	ebi-a-GCST90027689
k_Bacteria.p_Actinobacteria.c_Actinobacteria.o_Coriobacteriales.f_Coriobacteriaceae.g_Adlercreutzia	rs9347737	G	A	-0.108741	8.65466e-06	163740322	7738	0.0244454	6	0.422944	0.00255067	19.7825	ebi-a-GCST90027689
k_Bacteria.p_Actinobacteria.c_Actinobacteria.o_Coriobacteriales.f_Coriobacteriaceae.g_Adlercreutzia	rs62529678	A	G	0.118961	8.70984e-06	84315197	7738	0.0267512	8	0.286471	0.00254909	19.7702	ebi-a-GCST90027689
k_Bacteria.p_Actinobacteria.c_Actinobacteria.o_Coriobacteriales.f_Coriobacteriaceae.g_Adlercreutzia	rs609909	C	G	-0.2575	2.05655e-06	12866508	7738	0.0542358	9	0.946447	0.00290463	22.5357	ebi-a-GCST90027689
k_Bacteria.p_Actinobacteria.c_Actinobacteria.o_Coriobacteriales.f_Coriobacteriaceae.g_Adlercreutzia	rs73546364	T	C	-0.218902	5.24035e-06	37318533	7738	0.0480583	13	0.0705586	0.00267406	20.742	ebi-a-GCST90027689
k_Bacteria.p_Actinobacteria.c_Actinobacteria.o_Coriobacteriales.f_Coriobacteriaceae.g_Collinsella	rs10070311	T	C	0.0770743	7.14266e-06	79570013	7738	0.0171681	5	0.385612	0.00259786	20.1494	ebi-a-GCST90027690
k_Bacteria.p_Actinobacteria.c_Actinobacteria.o_Coriobacteriales.f_Coriobacteriaceae.g_Collinsella	rs11782083	G	C	-0.0977091	4.5482e-06	20549398	7738	0.0213124	8	0.198507	0.00270893	21.0132	ebi-a-GCST90027690
k_Bacteria.p_Actinobacteria.c_Actinobacteria.o_Coriobacteriales.f_Coriobacteriaceae.g_Collinsella	rs7831606	A	T	-0.1068	3.42405e-06	128455694	7738	0.0229995	8	0.161897	0.00277887	21.5573	ebi-a-GCST90027690
k_Bacteria.p_Actinobacteria.c_Actinobacteria.o_Coriobacteriales.f_Coriobacteriaceae.g_Collinsella	rs550057	T	C	0.124063	9.34329e-11	136146597	7738	0.0191538	9	0.25104	0.00539259	41.9433	ebi-a-GCST90027690
k_Bacteria.p_Actinobacteria.c_Actinobacteria.o_Coriobacteriales.f_Coriobacteriaceae.g_Collinsella	rs4933278	T	C	-0.0835501	7.20692e-06	84743037	7738	0.0186185	10	0.289958	0.00259566	20.1322	ebi-a-GCST90027690
k_Bacteria.p_Actinobacteria.c_Actinobacteria.o_Coriobacteriales.f_Coriobacteriaceae.g_Collinsella	rs7147611	A	G	-0.0806524	6.2572e-06	95024931	7738	0.0178533	14	0.656676	0.00263042	20.4026	ebi-a-GCST90027690
k_Bacteria.p_Actinobacteria.c_Actinobacteria.o_Coriobacteriales.f_Coriobacteriaceae.g_Collinsella	rs4075691	A	G	-0.100005	8.74823e-06	92002949	7738	0.0224933	15	0.183928	0.00254801	19.7617	ebi-a-GCST90027690
k_Bacteria.p_Actinobacteria.c_Actinobacteria.o_Coriobacteriales.f_Coriobacteriaceae.g_Collinsella	rs6099022	T	C	-0.104291	1.8146e-06	54747624	7738	0.02185	20	0.214132	0.00293552	22.7761	ebi-a-GCST90027690
k_Bacteria.p_Actinobacteria.c_Actinobacteria.o_Coriobacteriales.f_Coriobacteriaceae.g_Eggerthella	rs231723	G	A	-0.146563	6.81146e-06	204739781	7738	0.0325733	2	0.392175	0.00260953	20.2401	ebi-a-GCST90027691
k_Bacteria.p_Actinobacteria.c_Actinobacteria.o_Coriobacteriales.f_Coriobacteriaceae.g_Eggerthella	rs141306664	G	A	-0.345674	2.03549e-06	103065467	7738	0.0727756	2	0.0512882	0.00290716	22.5554	ebi-a-GCST90027691
k_Bacteria.p_Actinobacteria.c_Actinobacteria.o_Coriobacteriales.f_Coriobacteriaceae.g_Eggerthella	rs62358729	C	T	-0.181357	6.86088e-06	39183334	7738	0.0403199	5	0.198663	0.00260776	20.2263	ebi-a-GCST90027691
k_Bacteria.p_Actinobacteria.c_Actinobacteria.o_Coriobacteriales.f_Coriobacteriaceae.g_Eggerthella	rs35501864	G	A	-0.149949	3.17878e-06	37425905	7738	0.0321853	14	0.41	0.00279722	21.7	ebi-a-GCST90027691
k_Bacteria.p_Actinobacteria.c_Actinobacteria.o_Coriobacteriales.f_Coriobacteriaceae.g_Eggerthella	rs111842857	G	C	0.167244	7.27244e-06	5455531	7738	0.0372849	16	0.252163	0.00259345	20.1151	ebi-a-GCST90027691
k_Bacteria.p_Actinobacteria.c_Actinobacteria.o_Coriobacteriales.f_Coriobacteriaceae.g_Eggerthella	rs77214081	G	A	-0.340309	5.26647e-06	51193047	7738	0.0747294	16	0.0503147	0.00267284	20.7325	ebi-a-GCST90027691
k_Bacteria.p_Actinobacteria.c_Actinobacteria.o_Coriobacteriales.f_Coriobacteriaceae.g_Gordonibacter	rs7553861	G	T	-0.206579	4.52481e-06	25484633	7738	0.0450486	1	0.662171	0.00271021	21.0231	ebi-a-GCST90027692
k_Bacteria.p_Actinobacteria.c_Actinobacteria.o_Coriobacteriales.f_Coriobacteriaceae.g_Gordonibacter	rs12637754	G	A	-0.295454	8.8957e-06	69840865	7738	0.0665076	3	0.130241	0.00254391	19.7299	ebi-a-GCST90027692
k_Bacteria.p_Actinobacteria.c_Actinobacteria.o_Coriobacteriales.f_Coriobacteriaceae.g_Gordonibacter	rs2966752	G	A	0.210409	1.93696e-06	109401940	7738	0.0442046	5	0.594667	0.00291941	22.6507	ebi-a-GCST90027692
k_Bacteria.p_Actinobacteria.c_Actinobacteria.o_Coriobacteriales.f_Coriobacteriaceae.g_Gordonibacter	rs62481637	C	T	0.3088	3.78399e-06	3804179	7738	0.0667977	8	0.118952	0.00275426	21.3658	ebi-a-GCST90027692
k_Bacteria.p_Bacteroidetes.c_Bacteroidia.o_Bacteroidales.f_Bacteroidaceae.g_Bacteroides	rs742682	C	A	-0.110503	5.03883e-06	114897076	7738	0.0242162	1	0.132617	0.00268374	20.8173	ebi-a-GCST90027693
k_Bacteria.p_Bacteroidetes.c_Bacteroidia.o_Bacteroidales.f_Bacteroidaceae.g_Bacteroides	rs2774282	C	T	0.0851111	8.22773e-06	114648020	7738	0.0190867	1	0.76057	0.00256311	19.8792	ebi-a-GCST90027693
k_Bacteria.p_Bacteroidetes.c_Bacteroidia.o_Bacteroidales.f_Bacteroidaceae.g_Bacteroides	rs28414316	C	T	0.11471	1.58037e-06	122972140	7738	0.0238939	2	0.140049	0.00296967	23.0418	ebi-a-GCST90027693
k_Bacteria.p_Bacteroidetes.c_Bacteroidia.o_Bacteroidales.f_Bacteroidaceae.g_Bacteroides	rs62365577	C	G	-0.117269	5.3141e-06	83033300	7738	0.0257621	5	0.123856	0.00267063	20.7153	ebi-a-GCST90027693
k_Bacteria.p_Bacteroidetes.c_Bacteroidia.o_Bacteroidales.f_Bacteroidaceae.g_Bacteroides	rs73046099	A	G	-0.126414	2.62736e-06	709469	7738	0.0269081	7	0.110042	0.00284419	22.0654	ebi-a-GCST90027693
k_Bacteria.p_Bacteroidetes.c_Bacteroidia.o_Bacteroidales.f_Bacteroidaceae.g_Bacteroides	rs80306758	C	A	0.165091	6.69761e-06	27255650	7738	0.0366619	7	0.061056	0.00261367	20.2724	ebi-a-GCST90027693
k_Bacteria.p_Bacteroidetes.c_Bacteroidia.o_Bacteroidales.f_Bacteroidaceae.g_Bacteroides	rs56178001	C	G	-0.0830545	4.55166e-06	5362944	7738	0.0181165	7	0.707901	0.00270876	21.0119	ebi-a-GCST90027693
k_Bacteria.p_Bacteroidetes.c_Bacteroidia.o_Bacteroidales.f_Bacteroidaceae.g_Bacteroides	rs4278144	C	A	0.0771407	7.9908e-06	62697207	7738	0.0172751	8	0.351387	0.00257028	19.9349	ebi-a-GCST90027693
k_Bacteria.p_Bacteroidetes.c_Bacteroidia.o_Bacteroidales.f_Bacteroidaceae.g_Bacteroides	rs680138	T	C	-0.0806974	2.44219e-06	110882980	7738	0.0171227	9	0.617925	0.00286221	22.2056	ebi-a-GCST90027693
k_Bacteria.p_Bacteroidetes.c_Bacteroidia.o_Bacteroidales.f_Bacteroidaceae.g_Bacteroides	rs2571	T	G	-0.114098	6.70085e-06	115926317	7738	0.0253383	9	0.125637	0.00261358	20.2716	ebi-a-GCST90027693
k_Bacteria.p_Bacteroidetes.c_Bacteroidia.o_Bacteroidales.f_Bacteroidaceae.g_Bacteroides	rs505128	C	T	-0.0790377	3.52866e-06	116273511	7738	0.0170436	11	0.353603	0.00277148	21.4998	ebi-a-GCST90027693
k_Bacteria.p_Bacteroidetes.c_Bacteroidia.o_Bacteroidales.f_Bacteroidaceae.g_Bacteroides	rs61510729	A	G	-0.100363	4.93435e-06	109709157	7738	0.021973	12	0.171943	0.00268887	20.8572	ebi-a-GCST90027693
k_Bacteria.p_Bacteroidetes.c_Bacteroidia.o_Bacteroidales.f_Bacteroidaceae.g_Bacteroides	rs71446723	A	G	0.11298	5.93745e-06	20934000	7738	0.0249481	12	0.124427	0.00264332	20.5029	ebi-a-GCST90027693
k_Bacteria.p_Bacteroidetes.c_Bacteroidia.o_Bacteroidales.f_Bacteroidaceae.g_Bacteroides	rs9564193	G	A	-0.174504	7.75997e-06	65333539	7738	0.0390242	13	0.0508343	0.00257747	19.9908	ebi-a-GCST90027693
k_Bacteria.p_Bacteroidetes.c_Bacteroidia.o_Bacteroidales.f_Bacteroidaceae.g_Bacteroides	rs13045121	T	C	0.135832	9.1679e-06	52378642	7738	0.0306208	20	0.0884981	0.00253653	19.6725	ebi-a-GCST90027693
k_Bacteria.p_Bacteroidetes.c_Bacteroidia.o_Bacteroidales.f_Bacteroidales_noname.g_Bacteroidales_noname	rs4294998	C	A	0.0742452	9.67253e-06	228912194	7738	0.016781	2	0.505929	0.00252334	19.5699	ebi-a-GCST90027694
k_Bacteria.p_Bacteroidetes.c_Bacteroidia.o_Bacteroidales.f_Bacteroidales_noname.g_Bacteroidales_noname	rs2465095	G	A	-0.081979	9.02942e-07	137536904	7738	0.0166906	2	0.417237	0.003108	24.1184	ebi-a-GCST90027694
k_Bacteria.p_Bacteroidetes.c_Bacteroidia.o_Bacteroidales.f_Bacteroidales_noname.g_Bacteroidales_noname	rs3106091	C	T	0.0829122	4.17686e-06	200881067	7738	0.0180151	2	0.680953	0.00272991	21.1764	ebi-a-GCST90027694
k_Bacteria.p_Bacteroidetes.c_Bacteroidia.o_Bacteroidales.f_Bacteroidales_noname.g_Bacteroidales_noname	rs55712042	G	A	0.0749687	9.01384e-06	2706103	7738	0.0168865	4	0.536767	0.00254066	19.7046	ebi-a-GCST90027694
k_Bacteria.p_Bacteroidetes.c_Bacteroidia.o_Bacteroidales.f_Bacteroidales_noname.g_Bacteroidales_noname	rs2700958	A	G	0.131146	9.47829e-06	36134000	7738	0.0296124	7	0.0912533	0.00252834	19.6088	ebi-a-GCST90027694
k_Bacteria.p_Bacteroidetes.c_Bacteroidia.o_Bacteroidales.f_Bacteroidales_noname.g_Bacteroidales_noname	rs12449080	G	C	0.0865939	1.20851e-06	73660160	7738	0.0178388	16	0.664356	0.00303595	23.5576	ebi-a-GCST90027694
k_Bacteria.p_Bacteroidetes.c_Bacteroidia.o_Bacteroidales.f_Bacteroidales_noname.g_Bacteroidales_noname	rs2008778	A	C	-0.0979854	5.51798e-06	36156378	7738	0.0215634	17	0.219845	0.00266135	20.6432	ebi-a-GCST90027694
k_Bacteria.p_Bacteroidetes.c_Bacteroidia.o_Bacteroidales.f_Bacteroidales_noname.g_Bacteroidales_noname	rs12602625	C	G	-0.165344	7.90551e-06	65679135	7738	0.0370085	17	0.058124	0.00257292	19.9555	ebi-a-GCST90027694
k_Bacteria.p_Bacteroidetes.c_Bacteroidia.o_Bacteroidales.f_Bacteroidales_noname.g_Bacteroidales_noname	rs35445518	C	A	0.0910549	8.14779e-06	46908968	7738	0.0204101	19	0.769202	0.0025655	19.8978	ebi-a-GCST90027694
k_Bacteria.p_Bacteroidetes.c_Bacteroidia.o_Bacteroidales.f_Porphyromonadaceae.g_Barnesiella	rs78335793	T	C	0.136187	4.49024e-06	175415285	7738	0.0296879	1	0.0949423	0.00271209	21.0378	ebi-a-GCST90027695
k_Bacteria.p_Bacteroidetes.c_Bacteroidia.o_Bacteroidales.f_Porphyromonadaceae.g_Barnesiella	rs67396441	T	C	-0.0790905	5.04882e-06	127772373	7738	0.017334	2	0.385942	0.00268321	20.8132	ebi-a-GCST90027695
k_Bacteria.p_Bacteroidetes.c_Bacteroidia.o_Bacteroidales.f_Porphyromonadaceae.g_Barnesiella	rs62135856	A	G	0.153567	4.11822e-06	38063634	7738	0.0333456	2	0.0776336	0.00273339	21.2034	ebi-a-GCST90027695
k_Bacteria.p_Bacteroidetes.c_Bacteroidia.o_Bacteroidales.f_Porphyromonadaceae.g_Barnesiella	rs115004061	T	C	-0.189927	8.76415e-06	109435292	7738	0.0427222	3	0.0506658	0.00254759	19.7585	ebi-a-GCST90027695
k_Bacteria.p_Bacteroidetes.c_Bacteroidia.o_Bacteroidales.f_Porphyromonadaceae.g_Barnesiella	rs72957980	A	C	-0.156555	5.82747e-06	106425877	7738	0.0345402	4	0.0681974	0.00264791	20.5387	ebi-a-GCST90027695
k_Bacteria.p_Bacteroidetes.c_Bacteroidia.o_Bacteroidales.f_Porphyromonadaceae.g_Barnesiella	rs9884588	T	C	0.0829432	3.93849e-06	32616774	7738	0.0179741	4	0.370832	0.00274438	21.289	ebi-a-GCST90027695
k_Bacteria.p_Bacteroidetes.c_Bacteroidia.o_Bacteroidales.f_Porphyromonadaceae.g_Barnesiella	rs6920861	C	T	-0.109842	1.55042e-07	167939982	7738	0.0209364	6	0.253827	0.00354456	27.5182	ebi-a-GCST90027695
k_Bacteria.p_Bacteroidetes.c_Bacteroidia.o_Bacteroidales.f_Porphyromonadaceae.g_Barnesiella	rs74448867	G	A	0.169254	1.27991e-06	3804085	7738	0.0349493	8	0.0685882	0.00302175	23.4471	ebi-a-GCST90027695
k_Bacteria.p_Bacteroidetes.c_Bacteroidia.o_Bacteroidales.f_Porphyromonadaceae.g_Barnesiella	rs700801	A	G	0.100913	5.80243e-06	79234647	7738	0.0222596	9	0.81313	0.00264898	20.5469	ebi-a-GCST90027695
k_Bacteria.p_Bacteroidetes.c_Bacteroidia.o_Bacteroidales.f_Porphyromonadaceae.g_Barnesiella	rs118183316	A	G	0.177111	9.72053e-06	31033659	7738	0.0400405	12	0.0517068	0.00252213	19.5605	ebi-a-GCST90027695
k_Bacteria.p_Bacteroidetes.c_Bacteroidia.o_Bacteroidales.f_Porphyromonadaceae.g_Barnesiella	rs11851037	T	C	0.0814204	9.55476e-06	104767703	7738	0.0183917	14	0.318062	0.00252636	19.5934	ebi-a-GCST90027695
k_Bacteria.p_Bacteroidetes.c_Bacteroidia.o_Bacteroidales.f_Porphyromonadaceae.g_Barnesiella	rs8029854	C	T	-0.107635	1.66982e-06	77314031	7738	0.0224718	15	0.811072	0.00295608	22.9361	ebi-a-GCST90027695
k_Bacteria.p_Bacteroidetes.c_Bacteroidia.o_Bacteroidales.f_Porphyromonadaceae.g_Barnesiella	rs1078988	C	T	0.0941197	4.86463e-06	101902700	7738	0.0205927	15	0.257608	0.00269237	20.8844	ebi-a-GCST90027695
k_Bacteria.p_Bacteroidetes.c_Bacteroidia.o_Bacteroidales.f_Porphyromonadaceae.g_Barnesiella	rs34437635	T	C	0.161612	3.90652e-06	45256730	7738	0.0350091	22	0.072341	0.00274639	21.3046	ebi-a-GCST90027695
k_Bacteria.p_Bacteroidetes.c_Bacteroidia.o_Bacteroidales.f_Porphyromonadaceae.g_Coprobacter	rs75238635	A	G	0.194892	2.64844e-06	177157192	7738	0.0414986	4	0.0856002	0.00284221	22.05	ebi-a-GCST90027696
k_Bacteria.p_Bacteroidetes.c_Bacteroidia.o_Bacteroidales.f_Porphyromonadaceae.g_Coprobacter	rs112428203	T	C	-0.138203	5.98301e-06	147486250	7738	0.0305287	7	0.174616	0.00264144	20.4883	ebi-a-GCST90027696
k_Bacteria.p_Bacteroidetes.c_Bacteroidia.o_Bacteroidales.f_Porphyromonadaceae.g_Coprobacter	rs2697923	T	G	-0.122751	3.6801e-07	47363215	7738	0.0241408	11	0.651908	0.00333019	25.8484	ebi-a-GCST90027696
k_Bacteria.p_Bacteroidetes.c_Bacteroidia.o_Bacteroidales.f_Porphyromonadaceae.g_Coprobacter	rs1896610	A	G	-0.134295	3.60745e-06	20347763	7738	0.0289879	12	0.202817	0.00276601	21.4572	ebi-a-GCST90027696
k_Bacteria.p_Bacteroidetes.c_Bacteroidia.o_Bacteroidales.f_Porphyromonadaceae.g_Coprobacter	rs79594952	G	A	0.171616	2.97687e-07	59329981	7738	0.0334868	13	0.146863	0.00338273	26.2577	ebi-a-GCST90027696
k_Bacteria.p_Bacteroidetes.c_Bacteroidia.o_Bacteroidales.f_Porphyromonadaceae.g_Coprobacter	rs12232484	C	T	-0.125955	1.08288e-07	21062412	7738	0.0237103	17	0.445343	0.00363368	28.2127	ebi-a-GCST90027696
k_Bacteria.p_Bacteroidetes.c_Bacteroidia.o_Bacteroidales.f_Porphyromonadaceae.g_Coprobacter	rs12463384	A	C	0.114302	3.03473e-06	21799037	7738	0.024484	19	0.373021	0.00280862	21.7887	ebi-a-GCST90027696
k_Bacteria.p_Bacteroidetes.c_Bacteroidia.o_Bacteroidales.f_Porphyromonadaceae.g_Odoribacter	rs935417	T	A	-0.0927844	9.73868e-06	239062898	7738	0.0209782	2	0.725202	0.00252167	19.557	ebi-a-GCST90027697
k_Bacteria.p_Bacteroidetes.c_Bacteroidia.o_Bacteroidales.f_Porphyromonadaceae.g_Odoribacter	rs28376149	T	C	0.157775	3.49607e-07	187448960	7738	0.0309694	4	0.0975091	0.00334293	25.9477	ebi-a-GCST90027697
k_Bacteria.p_Bacteroidetes.c_Bacteroidia.o_Bacteroidales.f_Porphyromonadaceae.g_Odoribacter	rs17507951	A	T	0.147009	7.07783e-06	31836038	7738	0.0327317	5	0.0808123	0.00260011	20.1669	ebi-a-GCST90027697
k_Bacteria.p_Bacteroidetes.c_Bacteroidia.o_Bacteroidales.f_Porphyromonadaceae.g_Odoribacter	rs3103001	A	G	-0.143232	8.71565e-06	159257260	7738	0.03221	6	0.0795639	0.00254895	19.7691	ebi-a-GCST90027697
k_Bacteria.p_Bacteroidetes.c_Bacteroidia.o_Bacteroidales.f_Porphyromonadaceae.g_Odoribacter	rs58045871	A	G	-0.0929431	4.69105e-07	113786052	7738	0.0184464	6	0.331563	0.00327009	25.3804	ebi-a-GCST90027697
k_Bacteria.p_Bacteroidetes.c_Bacteroidia.o_Bacteroidales.f_Porphyromonadaceae.g_Odoribacter	rs6461301	T	G	-0.119584	3.60612e-06	17192045	7738	0.025812	7	0.141321	0.00276612	21.4581	ebi-a-GCST90027697
k_Bacteria.p_Bacteroidetes.c_Bacteroidia.o_Bacteroidales.f_Porphyromonadaceae.g_Odoribacter	rs1035637	G	A	0.0835739	6.41121e-06	3925283	7738	0.0185211	8	0.65561	0.00262445	20.3561	ebi-a-GCST90027697
k_Bacteria.p_Bacteroidetes.c_Bacteroidia.o_Bacteroidales.f_Porphyromonadaceae.g_Odoribacter	rs71492034	G	A	0.110016	5.78189e-06	12307408	7738	0.0242636	9	0.157811	0.00264984	20.5537	ebi-a-GCST90027697
k_Bacteria.p_Bacteroidetes.c_Bacteroidia.o_Bacteroidales.f_Porphyromonadaceae.g_Odoribacter	rs2605503	T	C	-0.0806683	4.65715e-06	68372621	7738	0.0176145	10	0.524082	0.00270309	20.9678	ebi-a-GCST90027697
k_Bacteria.p_Bacteroidetes.c_Bacteroidia.o_Bacteroidales.f_Porphyromonadaceae.g_Odoribacter	rs7298214	G	A	0.0812445	3.31101e-06	2053076	7738	0.01747	12	0.49855	0.00278716	21.6217	ebi-a-GCST90027697
k_Bacteria.p_Bacteroidetes.c_Bacteroidia.o_Bacteroidales.f_Porphyromonadaceae.g_Odoribacter	rs7296626	T	C	-0.16	9.4652e-06	104149251	7738	0.0361251	12	0.934388	0.00252868	19.6114	ebi-a-GCST90027697
k_Bacteria.p_Bacteroidetes.c_Bacteroidia.o_Bacteroidales.f_Porphyromonadaceae.g_Odoribacter	rs3007222	T	G	-0.129043	6.81915e-06	105888869	7738	0.028681	13	0.122992	0.00260926	20.238	ebi-a-GCST90027697
k_Bacteria.p_Bacteroidetes.c_Bacteroidia.o_Bacteroidales.f_Porphyromonadaceae.g_Parabacteroides	rs16848174	G	C	0.148535	8.25201e-06	175195490	7738	0.0333148	3	0.0675263	0.00256236	19.8733	ebi-a-GCST90027698
k_Bacteria.p_Bacteroidetes.c_Bacteroidia.o_Bacteroidales.f_Porphyromonadaceae.g_Parabacteroides	rs12657206	A	G	-0.116962	5.50744e-06	176757950	7738	0.0257372	5	0.131426	0.00266183	20.6469	ebi-a-GCST90027698
k_Bacteria.p_Bacteroidetes.c_Bacteroidia.o_Bacteroidales.f_Porphyromonadaceae.g_Parabacteroides	rs6910508	A	G	0.0819775	4.22795e-06	166531345	7738	0.0178218	6	0.324371	0.00272691	21.1531	ebi-a-GCST90027698
k_Bacteria.p_Bacteroidetes.c_Bacteroidia.o_Bacteroidales.f_Porphyromonadaceae.g_Parabacteroides	rs17706792	G	A	0.0880518	3.60189e-06	104500549	7738	0.0190049	7	0.283512	0.00276639	21.4602	ebi-a-GCST90027698
k_Bacteria.p_Bacteroidetes.c_Bacteroidia.o_Bacteroidales.f_Porphyromonadaceae.g_Parabacteroides	rs9409512	A	G	0.0776497	5.50111e-06	97061771	7738	0.0170857	9	0.400457	0.00266212	20.6491	ebi-a-GCST90027698
k_Bacteria.p_Bacteroidetes.c_Bacteroidia.o_Bacteroidales.f_Porphyromonadaceae.g_Parabacteroides	rs315588	T	C	0.0972865	8.41802e-06	36487049	7738	0.0218412	10	0.183821	0.00255747	19.8354	ebi-a-GCST90027698
k_Bacteria.p_Bacteroidetes.c_Bacteroidia.o_Bacteroidales.f_Porphyromonadaceae.g_Parabacteroides	rs9663125	T	G	0.0764387	5.65458e-06	29866909	7738	0.0168408	10	0.434982	0.00265533	20.5963	ebi-a-GCST90027698
k_Bacteria.p_Bacteroidetes.c_Bacteroidia.o_Bacteroidales.f_Porphyromonadaceae.g_Parabacteroides	rs541877	G	A	0.0928494	6.32878e-06	102357529	7738	0.0205642	11	0.209692	0.00262762	20.3809	ebi-a-GCST90027698
k_Bacteria.p_Bacteroidetes.c_Bacteroidia.o_Bacteroidales.f_Porphyromonadaceae.g_Parabacteroides	rs56238206	A	G	0.113252	2.47531e-06	13918589	7738	0.0240443	11	0.144301	0.00285888	22.1797	ebi-a-GCST90027698
k_Bacteria.p_Bacteroidetes.c_Bacteroidia.o_Bacteroidales.f_Porphyromonadaceae.g_Parabacteroides	rs11603389	G	C	0.128011	6.68205e-06	130448209	7738	0.0284243	11	0.096049	0.00261426	20.277	ebi-a-GCST90027698
k_Bacteria.p_Bacteroidetes.c_Bacteroidia.o_Bacteroidales.f_Porphyromonadaceae.g_Parabacteroides	rs366171	T	A	-0.0836442	1.0624e-06	66906450	7738	0.0171412	16	0.391149	0.00306779	23.8055	ebi-a-GCST90027698
k_Bacteria.p_Bacteroidetes.c_Bacteroidia.o_Bacteroidales.f_Porphyromonadaceae.g_Parabacteroides	rs17639446	C	A	-0.128672	4.88394e-06	48273903	7738	0.0281575	17	0.121318	0.00269142	20.877	ebi-a-GCST90027698
k_Bacteria.p_Bacteroidetes.c_Bacteroidia.o_Bacteroidales.f_Porphyromonadaceae.g_Parabacteroides	rs11083824	G	C	0.0813916	5.89766e-06	46910130	7738	0.0179671	19	0.65056	0.00264499	20.5159	ebi-a-GCST90027698
k_Bacteria.p_Bacteroidetes.c_Bacteroidia.o_Bacteroidales.f_Porphyromonadaceae.g_Parabacteroides	rs10854303	G	A	-0.101857	2.95046e-06	29126637	7738	0.0217912	21	0.80931	0.00281557	21.8427	ebi-a-GCST90027698
k_Bacteria.p_Bacteroidetes.c_Bacteroidia.o_Bacteroidales.f_Prevotellaceae.g_Paraprevotella	rs72810711	C	G	0.114019	9.34136e-06	27356929	7738	0.0257271	2	0.264503	0.00253188	19.6363	ebi-a-GCST90027699
k_Bacteria.p_Bacteroidetes.c_Bacteroidia.o_Bacteroidales.f_Prevotellaceae.g_Paraprevotella	rs891501	T	G	-0.157352	2.06628e-06	10086506	7738	0.0331489	2	0.858175	0.00290345	22.5265	ebi-a-GCST90027699
k_Bacteria.p_Bacteroidetes.c_Bacteroidia.o_Bacteroidales.f_Prevotellaceae.g_Paraprevotella	rs704272	C	T	-0.156448	8.53336e-06	71706327	7738	0.0351462	3	0.800105	0.00255414	19.8094	ebi-a-GCST90027699
k_Bacteria.p_Bacteroidetes.c_Bacteroidia.o_Bacteroidales.f_Prevotellaceae.g_Paraprevotella	rs115309509	A	T	0.219253	8.26666e-06	179889361	7738	0.0491802	3	0.0614025	0.00256193	19.87	ebi-a-GCST90027699
k_Bacteria.p_Bacteroidetes.c_Bacteroidia.o_Bacteroidales.f_Prevotellaceae.g_Paraprevotella	rs2882286	G	A	0.141604	3.25005e-06	161233662	7738	0.030424	4	0.159538	0.00279174	21.6574	ebi-a-GCST90027699
k_Bacteria.p_Bacteroidetes.c_Bacteroidia.o_Bacteroidales.f_Prevotellaceae.g_Paraprevotella	rs246783	G	A	0.113643	3.02176e-06	75669542	7738	0.0243381	5	0.578874	0.00280971	21.7972	ebi-a-GCST90027699
k_Bacteria.p_Bacteroidetes.c_Bacteroidia.o_Bacteroidales.f_Prevotellaceae.g_Paraprevotella	rs6465823	T	G	0.121662	3.58691e-06	101245403	7738	0.0262543	7	0.752057	0.00276743	21.4683	ebi-a-GCST90027699
k_Bacteria.p_Bacteroidetes.c_Bacteroidia.o_Bacteroidales.f_Prevotellaceae.g_Paraprevotella	rs61407789	A	G	-0.202035	9.97999e-06	140442317	7738	0.045734	8	0.0689527	0.00251566	19.5102	ebi-a-GCST90027699
k_Bacteria.p_Bacteroidetes.c_Bacteroidia.o_Bacteroidales.f_Prevotellaceae.g_Paraprevotella	rs10760885	A	T	0.112996	4.5887e-07	105142673	7738	0.0224076	9	0.527096	0.00327553	25.4228	ebi-a-GCST90027699
k_Bacteria.p_Bacteroidetes.c_Bacteroidia.o_Bacteroidales.f_Prevotellaceae.g_Paraprevotella	rs4767918	C	T	0.110515	3.22203e-06	121053044	7738	0.0237353	12	0.429707	0.00279389	21.6741	ebi-a-GCST90027699
k_Bacteria.p_Bacteroidetes.c_Bacteroidia.o_Bacteroidales.f_Prevotellaceae.g_Paraprevotella	rs12895134	A	G	0.100351	9.31494e-06	94394345	7738	0.0226398	14	0.555549	0.00253261	19.642	ebi-a-GCST90027699
k_Bacteria.p_Bacteroidetes.c_Bacteroidia.o_Bacteroidales.f_Prevotellaceae.g_Prevotella	rs6745806	G	A	-0.166005	8.33086e-06	139296037	7738	0.0372502	2	0.93549	0.00256002	19.8551	ebi-a-GCST90027700
k_Bacteria.p_Bacteroidetes.c_Bacteroidia.o_Bacteroidales.f_Prevotellaceae.g_Prevotella	rs79216963	A	T	-0.154653	4.65854e-06	180583709	7738	0.0337699	2	0.100826	0.00270304	20.9674	ebi-a-GCST90027700
k_Bacteria.p_Bacteroidetes.c_Bacteroidia.o_Bacteroidales.f_Prevotellaceae.g_Prevotella	rs4503137	T	G	0.0928319	5.79829e-06	17991955	7738	0.0204764	8	0.717768	0.00264915	20.5483	ebi-a-GCST90027700
k_Bacteria.p_Bacteroidetes.c_Bacteroidia.o_Bacteroidales.f_Prevotellaceae.g_Prevotella	rs139901450	T	C	0.182533	6.74808e-06	35597685	7738	0.0405495	9	0.0554398	0.00261184	20.2581	ebi-a-GCST90027700
k_Bacteria.p_Bacteroidetes.c_Bacteroidia.o_Bacteroidales.f_Prevotellaceae.g_Prevotella	rs73654027	C	G	0.132515	5.46412e-06	94443717	7738	0.0291489	9	0.114751	0.00266378	20.6621	ebi-a-GCST90027700
k_Bacteria.p_Bacteroidetes.c_Bacteroidia.o_Bacteroidales.f_Prevotellaceae.g_Prevotella	rs74239648	T	C	-0.12035	8.52452e-06	22489847	7738	0.0270354	13	0.15467	0.00255439	19.8114	ebi-a-GCST90027700
k_Bacteria.p_Bacteroidetes.c_Bacteroidia.o_Bacteroidales.f_Prevotellaceae.g_Prevotella	rs9517773	G	A	-0.110907	8.50492e-06	100217440	7738	0.0249114	13	0.18938	0.00255495	19.8157	ebi-a-GCST90027700
k_Bacteria.p_Bacteroidetes.c_Bacteroidia.o_Bacteroidales.f_Prevotellaceae.g_Prevotella	rs2330438	A	T	0.0978385	8.2922e-07	23715418	7738	0.0198521	22	0.517879	0.00312908	24.2826	ebi-a-GCST90027700
k_Bacteria.p_Bacteroidetes.c_Bacteroidia.o_Bacteroidales.f_Prevotellaceae.g_Prevotella	rs6005414	A	G	0.087569	1.93108e-06	27783185	7738	0.0183949	22	0.508609	0.00292016	22.6565	ebi-a-GCST90027700
k_Bacteria.p_Bacteroidetes.c_Bacteroidia.o_Bacteroidales.f_Rikenellaceae.g_Alistipes	rs4949447	G	A	-0.07765	6.95425e-06	32057186	7738	0.0172744	1	0.683099	0.00260445	20.2006	ebi-a-GCST90027701
k_Bacteria.p_Bacteroidetes.c_Bacteroidia.o_Bacteroidales.f_Rikenellaceae.g_Alistipes	rs11211406	A	C	0.0922835	2.62851e-06	47413786	7738	0.0196436	1	0.789079	0.00284407	22.0645	ebi-a-GCST90027701
k_Bacteria.p_Bacteroidetes.c_Bacteroidia.o_Bacteroidales.f_Rikenellaceae.g_Alistipes	rs952822	A	G	0.0752991	6.28217e-06	52851073	7738	0.0166714	2	0.379853	0.00262944	20.395	ebi-a-GCST90027701
k_Bacteria.p_Bacteroidetes.c_Bacteroidia.o_Bacteroidales.f_Rikenellaceae.g_Alistipes	rs831440	T	C	-0.0864468	7.43498e-06	71156340	7738	0.0192926	3	0.76665	0.00258799	20.0726	ebi-a-GCST90027701
k_Bacteria.p_Bacteroidetes.c_Bacteroidia.o_Bacteroidales.f_Rikenellaceae.g_Alistipes	rs73344869	T	C	0.172349	2.14398e-08	177746345	7738	0.0307767	5	0.0745717	0.00403634	31.3517	ebi-a-GCST90027701
k_Bacteria.p_Bacteroidetes.c_Bacteroidia.o_Bacteroidales.f_Rikenellaceae.g_Alistipes	rs2465506	T	C	-0.146726	3.30385e-06	79328573	7738	0.0315474	7	0.929491	0.0027877	21.6259	ebi-a-GCST90027701
k_Bacteria.p_Bacteroidetes.c_Bacteroidia.o_Bacteroidales.f_Rikenellaceae.g_Alistipes	rs74459573	C	T	0.0889157	8.79083e-06	66690149	7738	0.0200037	11	0.19937	0.00254683	19.7526	ebi-a-GCST90027701
k_Bacteria.p_Bacteroidetes.c_Bacteroidia.o_Bacteroidales.f_Rikenellaceae.g_Alistipes	rs61881300	T	C	-0.0998828	8.21788e-06	35847569	7738	0.0223981	11	0.159687	0.0025634	19.8814	ebi-a-GCST90027701
k_Bacteria.p_Bacteroidetes.c_Bacteroidia.o_Bacteroidales.f_Rikenellaceae.g_Alistipes	rs77318370	G	A	0.172345	9.21956e-06	72532501	7738	0.0388627	12	0.0543052	0.00253513	19.6616	ebi-a-GCST90027701
k_Bacteria.p_Bacteroidetes.c_Bacteroidia.o_Bacteroidales.f_Rikenellaceae.g_Alistipes	rs9511112	G	A	0.0897462	6.93889e-06	24753101	7738	0.0199633	13	0.76759	0.00260499	20.2048	ebi-a-GCST90027701
k_Bacteria.p_Bacteroidetes.c_Bacteroidia.o_Bacteroidales.f_Rikenellaceae.g_Alistipes	rs6131687	A	G	-0.0712291	9.43865e-06	15649074	7738	0.0160801	20	0.476825	0.00252935	19.6167	ebi-a-GCST90027701
k_Bacteria.p_Firmicutes.c_Bacilli.o_Lactobacillales.f_Lactobacillaceae.g_Lactobacillus	rs6684536	T	C	-0.183246	6.40354e-06	18712328	7738	0.0406075	1	0.245857	0.00262474	20.3584	ebi-a-GCST90027702
k_Bacteria.p_Firmicutes.c_Bacilli.o_Lactobacillales.f_Lactobacillaceae.g_Lactobacillus	rs112241999	T	C	0.353483	3.94912e-06	53563365	7738	0.0766103	4	0.0731481	0.00274373	21.2839	ebi-a-GCST90027702
k_Bacteria.p_Firmicutes.c_Bacilli.o_Lactobacillales.f_Lactobacillaceae.g_Lactobacillus	rs3135176	C	T	0.29376	5.3228e-06	3267074	7738	0.0645394	4	0.0921269	0.00267021	20.7121	ebi-a-GCST90027702
k_Bacteria.p_Firmicutes.c_Bacilli.o_Lactobacillales.f_Lactobacillaceae.g_Lactobacillus	rs76832256	C	T	-0.175687	5.26453e-06	149841540	7738	0.0385789	4	0.263946	0.00267294	20.7332	ebi-a-GCST90027702
k_Bacteria.p_Firmicutes.c_Bacilli.o_Lactobacillales.f_Lactobacillaceae.g_Lactobacillus	rs278502	G	A	0.166232	5.90731e-06	100103358	7738	0.0366985	5	0.333772	0.00264456	20.5126	ebi-a-GCST90027702
k_Bacteria.p_Firmicutes.c_Bacilli.o_Lactobacillales.f_Lactobacillaceae.g_Lactobacillus	rs12204031	A	T	-0.274687	6.89986e-06	155836415	7738	0.0610857	6	0.124723	0.00260636	20.2155	ebi-a-GCST90027702
k_Bacteria.p_Firmicutes.c_Bacilli.o_Lactobacillales.f_Lactobacillaceae.g_Lactobacillus	rs1149732	T	C	0.155861	9.72232e-06	79986352	7738	0.0352367	10	0.383414	0.00252208	19.5602	ebi-a-GCST90027702
k_Bacteria.p_Firmicutes.c_Bacilli.o_Lactobacillales.f_Lactobacillaceae.g_Lactobacillus	rs2598336	C	G	0.160911	7.33669e-06	16256537	7738	0.035888	12	0.593418	0.0025913	20.0984	ebi-a-GCST90027702
k_Bacteria.p_Firmicutes.c_Bacilli.o_Lactobacillales.f_Lactobacillaceae.g_Lactobacillus	rs17457331	G	T	-0.27535	8.14179e-06	19899635	7738	0.0617179	12	0.0927686	0.00256569	19.8992	ebi-a-GCST90027702
k_Bacteria.p_Firmicutes.c_Bacilli.o_Lactobacillales.f_Lactobacillaceae.g_Lactobacillus	rs17381234	G	A	0.18576	5.74381e-07	108998914	7738	0.0371546	13	0.35548	0.00321996	24.99	ebi-a-GCST90027702
k_Bacteria.p_Firmicutes.c_Bacilli.o_Lactobacillales.f_Lactobacillaceae.g_Lactobacillus	rs34185363	A	T	0.174465	5.07621e-06	42517765	7738	0.0382463	14	0.300908	0.0026819	20.803	ebi-a-GCST90027702
k_Bacteria.p_Firmicutes.c_Bacilli.o_Lactobacillales.f_Lactobacillaceae.g_Lactobacillus	rs2332915	C	G	-0.185244	1.0055e-06	73182541	7738	0.0378778	14	0.378703	0.00308141	23.9115	ebi-a-GCST90027702
k_Bacteria.p_Firmicutes.c_Bacilli.o_Lactobacillales.f_Streptococcaceae.g_Streptococcus	rs9828991	T	A	-0.126	6.42703e-06	104284483	7738	0.0279267	3	0.701253	0.00262381	20.3512	ebi-a-GCST90027703
k_Bacteria.p_Firmicutes.c_Bacilli.o_Lactobacillales.f_Streptococcaceae.g_Streptococcus	rs9398452	G	C	-0.119298	3.97713e-06	117546090	7738	0.0258636	6	0.369284	0.002742	21.2704	ebi-a-GCST90027703
k_Bacteria.p_Firmicutes.c_Bacilli.o_Lactobacillales.f_Streptococcaceae.g_Streptococcus	rs528874	G	T	-0.131345	4.26285e-06	168158836	7738	0.0285648	6	0.261693	0.0027249	21.1374	ebi-a-GCST90027703
k_Bacteria.p_Firmicutes.c_Bacilli.o_Lactobacillales.f_Streptococcaceae.g_Streptococcus	rs2882716	T	G	0.150637	2.84892e-06	10085378	7738	0.0321777	7	0.191459	0.00282421	21.9099	ebi-a-GCST90027703
k_Bacteria.p_Firmicutes.c_Bacilli.o_Lactobacillales.f_Streptococcaceae.g_Streptococcus	rs73447940	A	C	0.208638	6.20055e-07	122783839	7738	0.0418542	7	0.102253	0.00320101	24.8426	ebi-a-GCST90027703
k_Bacteria.p_Firmicutes.c_Bacilli.o_Lactobacillales.f_Streptococcaceae.g_Streptococcus	rs12345570	T	C	-0.153647	4.13914e-06	78709777	7738	0.0333706	9	0.167242	0.00273214	21.1938	ebi-a-GCST90027703
k_Bacteria.p_Firmicutes.c_Bacilli.o_Lactobacillales.f_Streptococcaceae.g_Streptococcus	rs41294029	T	C	0.217428	5.35119e-06	5993461	7738	0.0477808	10	0.0817161	0.00266891	20.702	ebi-a-GCST90027703
k_Bacteria.p_Firmicutes.c_Bacilli.o_Lactobacillales.f_Streptococcaceae.g_Streptococcus	rs56025506	T	C	0.123635	3.74421e-06	80662335	7738	0.0267314	14	0.333398	0.00275684	21.3859	ebi-a-GCST90027703
k_Bacteria.p_Firmicutes.c_Bacilli.o_Lactobacillales.f_Streptococcaceae.g_Streptococcus	rs1901115	T	C	0.148014	1.99591e-06	60407480	7738	0.0311356	16	0.800504	0.00291203	22.5933	ebi-a-GCST90027703
k_Bacteria.p_Firmicutes.c_Bacilli.o_Lactobacillales.f_Streptococcaceae.g_Streptococcus	rs34829339	C	T	0.128998	3.06577e-06	55472884	7738	0.0276442	20	0.289818	0.00280614	21.7694	ebi-a-GCST90027703
k_Bacteria.p_Firmicutes.c_Bacilli.o_Lactobacillales.f_Streptococcaceae.g_Streptococcus	rs3892326	C	T	-0.123001	6.84826e-06	43018030	7738	0.0273436	21	0.480177	0.00260821	20.2299	ebi-a-GCST90027703
k_Bacteria.p_Firmicutes.c_Bacilli.o_Lactobacillales.f_Streptococcaceae.g_Streptococcus	rs6003161	C	A	0.116373	5.0586e-06	43745368	7738	0.0255073	22	0.523608	0.00268275	20.8096	ebi-a-GCST90027703
k_Bacteria.p_Firmicutes.c_Clostridia.o_Clostridiales.f_Clostridiaceae.g_Clostridium	rs1572504	T	C	0.137725	1.63441e-06	219859210	7738	0.0287283	1	0.211309	0.00296134	22.977	ebi-a-GCST90027704
k_Bacteria.p_Firmicutes.c_Clostridia.o_Clostridiales.f_Clostridiaceae.g_Clostridium	rs17626621	T	G	0.220647	3.60936e-06	82812545	7738	0.0476282	2	0.0679745	0.0027659	21.4563	ebi-a-GCST90027704
k_Bacteria.p_Firmicutes.c_Clostridia.o_Clostridiales.f_Clostridiaceae.g_Clostridium	rs28577018	G	A	0.248981	9.89578e-07	29759187	7738	0.0508779	4	0.0574032	0.00308534	23.9421	ebi-a-GCST90027704
k_Bacteria.p_Firmicutes.c_Clostridia.o_Clostridiales.f_Clostridiaceae.g_Clostridium	rs1531069	C	G	0.160604	5.16464e-06	140819016	7738	0.0352358	4	0.862372	0.00267763	20.7698	ebi-a-GCST90027704
k_Bacteria.p_Firmicutes.c_Clostridia.o_Clostridiales.f_Clostridiaceae.g_Clostridium	rs11969660	T	C	0.169314	4.64024e-06	14395373	7738	0.0369647	6	0.110762	0.002704	20.9749	ebi-a-GCST90027704
k_Bacteria.p_Firmicutes.c_Clostridia.o_Clostridiales.f_Clostridiaceae.g_Clostridium	rs10106275	A	G	-0.10823	3.44128e-06	89046119	7738	0.0233126	8	0.436153	0.00277765	21.5477	ebi-a-GCST90027704
k_Bacteria.p_Firmicutes.c_Clostridia.o_Clostridiales.f_Clostridiaceae.g_Clostridium	rs55834012	C	A	-0.11279	3.15813e-06	94200011	7738	0.0242025	12	0.365659	0.00279882	21.7124	ebi-a-GCST90027704
k_Bacteria.p_Firmicutes.c_Clostridia.o_Clostridiales.f_Clostridiaceae.g_Clostridium	rs12913822	A	T	0.133192	6.90478e-06	100284194	7738	0.0296207	15	0.230806	0.00260618	20.2141	ebi-a-GCST90027704
k_Bacteria.p_Firmicutes.c_Clostridia.o_Clostridiales.f_Clostridiaceae.g_Clostridium	rs111604729	T	C	-0.19557	5.61604e-06	42769334	7738	0.0430737	15	0.0848386	0.00265703	20.6095	ebi-a-GCST90027704
k_Bacteria.p_Firmicutes.c_Clostridia.o_Clostridiales.f_Clostridiaceae.g_Clostridium	rs12932210	T	G	0.149553	3.90274e-07	8611717	7738	0.0294764	16	0.219233	0.00331566	25.7353	ebi-a-GCST90027704
k_Bacteria.p_Firmicutes.c_Clostridia.o_Clostridiales.f_Clostridiaceae.g_Clostridium	rs7214893	A	G	0.120874	8.19559e-06	76140308	7738	0.0271018	17	0.261969	0.00256405	19.8864	ebi-a-GCST90027704
k_Bacteria.p_Firmicutes.c_Clostridia.o_Clostridiales.f_Clostridiales_noname.g_Flavonifractor	rs13061928	G	A	-0.17866	5.66931e-06	2932365	7738	0.0393665	3	0.192297	0.00265471	20.5915	ebi-a-GCST90027705
k_Bacteria.p_Firmicutes.c_Clostridia.o_Clostridiales.f_Clostridiales_noname.g_Flavonifractor	rs9848037	G	A	0.148681	8.5055e-06	55796723	7738	0.0333961	3	0.739047	0.00255493	19.8156	ebi-a-GCST90027705
k_Bacteria.p_Firmicutes.c_Clostridia.o_Clostridiales.f_Clostridiales_noname.g_Flavonifractor	rs77544959	A	G	-0.150339	5.19278e-06	39603353	7738	0.0329919	11	0.285411	0.00267631	20.7595	ebi-a-GCST90027705
k_Bacteria.p_Firmicutes.c_Clostridia.o_Clostridiales.f_Clostridiales_noname.g_Flavonifractor	rs1872436	T	C	-0.181354	9.3834e-07	57322492	7738	0.0369798	12	0.191344	0.00309848	24.0443	ebi-a-GCST90027705
k_Bacteria.p_Firmicutes.c_Clostridia.o_Clostridiales.f_Clostridiales_noname.g_Flavonifractor	rs5768347	G	T	-0.168458	8.89754e-06	48492960	7738	0.0379208	22	0.823431	0.00254386	19.7295	ebi-a-GCST90027705
k_Bacteria.p_Firmicutes.c_Clostridia.o_Clostridiales.f_Clostridiales_noname.g_Pseudoflavonifractor	rs6778836	A	T	-0.125347	2.6532e-06	168587709	7738	0.0266924	3	0.72267	0.00284176	22.0465	ebi-a-GCST90027706
k_Bacteria.p_Firmicutes.c_Clostridia.o_Clostridiales.f_Clostridiales_noname.g_Pseudoflavonifractor	rs9290954	A	G	-0.121916	8.27066e-06	190548613	7738	0.0273473	3	0.275764	0.00256183	19.8692	ebi-a-GCST90027706
k_Bacteria.p_Firmicutes.c_Clostridia.o_Clostridiales.f_Clostridiales_noname.g_Pseudoflavonifractor	rs75202637	G	A	0.261818	6.16311e-06	163822623	7738	0.0579151	4	0.0637073	0.00263415	20.4316	ebi-a-GCST90027706
k_Bacteria.p_Firmicutes.c_Clostridia.o_Clostridiales.f_Clostridiales_noname.g_Pseudoflavonifractor	rs10236678	A	G	0.132083	2.51275e-06	134549927	7738	0.0280604	7	0.747711	0.00285519	22.151	ebi-a-GCST90027706
k_Bacteria.p_Firmicutes.c_Clostridia.o_Clostridiales.f_Clostridiales_noname.g_Pseudoflavonifractor	rs1182140	G	A	-0.140384	5.77697e-06	2964863	7738	0.0309599	7	0.801962	0.00265006	20.5553	ebi-a-GCST90027706
k_Bacteria.p_Firmicutes.c_Clostridia.o_Clostridiales.f_Clostridiales_noname.g_Pseudoflavonifractor	rs7790846	G	A	-0.120812	5.8205e-06	50424061	7738	0.0266529	7	0.722492	0.0026482	20.5409	ebi-a-GCST90027706
k_Bacteria.p_Firmicutes.c_Clostridia.o_Clostridiales.f_Clostridiales_noname.g_Pseudoflavonifractor	rs4424244	C	T	0.121141	1.76722e-06	74434869	7738	0.025352	8	0.352337	0.00294205	22.8268	ebi-a-GCST90027706
k_Bacteria.p_Firmicutes.c_Clostridia.o_Clostridiales.f_Clostridiales_noname.g_Pseudoflavonifractor	rs7990301	T	C	0.110457	3.27318e-06	34382060	7738	0.0237395	13	0.53636	0.00278998	21.6437	ebi-a-GCST90027706
k_Bacteria.p_Firmicutes.c_Clostridia.o_Clostridiales.f_Clostridiales_noname.g_Pseudoflavonifractor	rs11074766	T	C	0.129592	5.12495e-06	26304777	7738	0.0284218	16	0.243533	0.00267953	20.7846	ebi-a-GCST90027706
k_Bacteria.p_Firmicutes.c_Clostridia.o_Clostridiales.f_Eubacteriaceae.g_Eubacterium	rs1942648	T	C	0.154234	6.91083e-06	15776571	7738	0.0343015	7	0.0606979	0.00260599	20.2126	ebi-a-GCST90027707
k_Bacteria.p_Firmicutes.c_Clostridia.o_Clostridiales.f_Eubacteriaceae.g_Eubacterium	rs17218256	G	C	-0.084435	2.70795e-07	74350499	7738	0.0164184	8	0.446303	0.00340622	26.4406	ebi-a-GCST90027707
k_Bacteria.p_Firmicutes.c_Clostridia.o_Clostridiales.f_Eubacteriaceae.g_Eubacterium	rs3898456	T	C	-0.0824794	6.40265e-06	139175349	7738	0.0182774	8	0.358345	0.00262477	20.3587	ebi-a-GCST90027707
k_Bacteria.p_Firmicutes.c_Clostridia.o_Clostridiales.f_Eubacteriaceae.g_Eubacterium	rs4113953	C	G	0.0757262	8.23455e-06	40767990	7738	0.0169828	12	0.65612	0.00256289	19.8775	ebi-a-GCST90027707
k_Bacteria.p_Firmicutes.c_Clostridia.o_Clostridiales.f_Eubacteriaceae.g_Eubacterium	rs9600403	C	A	0.0770856	2.73993e-06	75463070	7738	0.0164382	13	0.455977	0.00283385	21.985	ebi-a-GCST90027707
k_Bacteria.p_Firmicutes.c_Clostridia.o_Clostridiales.f_Eubacteriaceae.g_Eubacterium	rs2252668	A	G	0.104747	4.81083e-06	33849043	7738	0.0229062	18	0.845037	0.00269511	20.9057	ebi-a-GCST90027707
k_Bacteria.p_Firmicutes.c_Clostridia.o_Clostridiales.f_Eubacteriaceae.g_Eubacterium	rs6021384	C	T	-0.0842745	2.96251e-06	50306527	7738	0.0180328	20	0.291772	0.00281458	21.835	ebi-a-GCST90027707
k_Bacteria.p_Firmicutes.c_Clostridia.o_Clostridiales.f_Lachnospiraceae.g_Blautia	rs7591885	A	G	0.0863719	9.42758e-07	46033598	7738	0.0176153	2	0.498302	0.00309734	24.0355	ebi-a-GCST90027708
k_Bacteria.p_Firmicutes.c_Clostridia.o_Clostridiales.f_Lachnospiraceae.g_Blautia	rs77623116	G	T	-0.104324	9.15925e-06	108857481	7738	0.023517	3	0.16628	0.00253672	19.674	ebi-a-GCST90027708
k_Bacteria.p_Firmicutes.c_Clostridia.o_Clostridiales.f_Lachnospiraceae.g_Blautia	rs28762974	G	C	-0.0921632	9.64029e-06	175089164	7738	0.0208274	3	0.255953	0.00252417	19.5764	ebi-a-GCST90027708
k_Bacteria.p_Firmicutes.c_Clostridia.o_Clostridiales.f_Lachnospiraceae.g_Blautia	rs6783841	A	C	-0.0824391	4.17955e-06	197684166	7738	0.0179128	3	0.413128	0.00272975	21.1752	ebi-a-GCST90027708
k_Bacteria.p_Firmicutes.c_Clostridia.o_Clostridiales.f_Lachnospiraceae.g_Blautia	rs6809294	C	G	0.102041	3.16162e-06	52170862	7738	0.0218971	3	0.223829	0.00279853	21.7102	ebi-a-GCST90027708
k_Bacteria.p_Firmicutes.c_Clostridia.o_Clostridiales.f_Lachnospiraceae.g_Blautia	rs9459138	T	C	0.0809908	9.83083e-06	164976172	7738	0.0183201	6	0.667501	0.00251937	19.539	ebi-a-GCST90027708
k_Bacteria.p_Firmicutes.c_Clostridia.o_Clostridiales.f_Lachnospiraceae.g_Blautia	rs4988855	C	T	0.177014	7.61027e-06	67456548	7738	0.0395486	7	0.0709605	0.00258227	20.0281	ebi-a-GCST90027708
k_Bacteria.p_Firmicutes.c_Clostridia.o_Clostridiales.f_Lachnospiraceae.g_Blautia	rs6990479	A	G	-0.0783752	8.28343e-06	3136731	7738	0.0175819	8	0.370348	0.00256143	19.8661	ebi-a-GCST90027708
k_Bacteria.p_Firmicutes.c_Clostridia.o_Clostridiales.f_Lachnospiraceae.g_Blautia	rs62475831	G	A	-0.0971939	4.04231e-06	3422401	7738	0.021087	8	0.231695	0.00273797	21.2391	ebi-a-GCST90027708
k_Bacteria.p_Firmicutes.c_Clostridia.o_Clostridiales.f_Lachnospiraceae.g_Blautia	rs62551178	C	T	0.102848	8.8826e-06	92103552	7738	0.0231497	9	0.175177	0.00254429	19.7328	ebi-a-GCST90027708
k_Bacteria.p_Firmicutes.c_Clostridia.o_Clostridiales.f_Lachnospiraceae.g_Blautia	rs74083978	C	G	0.165522	6.96659e-06	91621098	7738	0.036826	14	0.0582206	0.002604	20.1971	ebi-a-GCST90027708
k_Bacteria.p_Firmicutes.c_Clostridia.o_Clostridiales.f_Lachnospiraceae.g_Blautia	rs2120865	G	A	-0.135913	4.5062e-06	68760516	7738	0.029633	15	0.098766	0.00271121	21.0309	ebi-a-GCST90027708
k_Bacteria.p_Firmicutes.c_Clostridia.o_Clostridiales.f_Lachnospiraceae.g_Blautia	rs4445887	T	C	0.0850847	3.15341e-06	84374241	7738	0.0182563	16	0.582531	0.00279918	21.7153	ebi-a-GCST90027708
k_Bacteria.p_Firmicutes.c_Clostridia.o_Clostridiales.f_Lachnospiraceae.g_Butyrivibrio	rs111544141	T	A	0.423935	1.23472e-06	52053017	7738	0.0874095	1	0.0502198	0.00303064	23.5163	ebi-a-GCST90027709
k_Bacteria.p_Firmicutes.c_Clostridia.o_Clostridiales.f_Lachnospiraceae.g_Butyrivibrio	rs17709673	T	C	-0.192549	3.32614e-06	73965973	7738	0.0414122	3	0.332319	0.00278603	21.6129	ebi-a-GCST90027709
k_Bacteria.p_Firmicutes.c_Clostridia.o_Clostridiales.f_Lachnospiraceae.g_Butyrivibrio	rs4974008	C	T	-0.171168	9.94375e-06	42159351	7738	0.03874	3	0.633833	0.00251653	19.517	ebi-a-GCST90027709
k_Bacteria.p_Firmicutes.c_Clostridia.o_Clostridiales.f_Lachnospiraceae.g_Butyrivibrio	rs9459627	T	C	-0.201594	1.47238e-06	166675591	7738	0.0418683	6	0.299709	0.00298715	23.1778	ebi-a-GCST90027709
k_Bacteria.p_Firmicutes.c_Clostridia.o_Clostridiales.f_Lachnospiraceae.g_Butyrivibrio	rs3807927	T	A	0.299894	3.15697e-06	20380184	7738	0.0643504	7	0.0917186	0.0027989	21.713	ebi-a-GCST90027709
k_Bacteria.p_Firmicutes.c_Clostridia.o_Clostridiales.f_Lachnospiraceae.g_Butyrivibrio	rs1389373	T	G	0.389432	6.95745e-06	16771538	7738	0.0866371	8	0.947478	0.00260432	20.1996	ebi-a-GCST90027709
k_Bacteria.p_Firmicutes.c_Clostridia.o_Clostridiales.f_Lachnospiraceae.g_Butyrivibrio	rs17692191	A	G	-0.226361	5.93964e-06	48465864	7738	0.0499856	14	0.173258	0.00264323	20.5022	ebi-a-GCST90027709
k_Bacteria.p_Firmicutes.c_Clostridia.o_Clostridiales.f_Lachnospiraceae.g_Butyrivibrio	rs4904659	A	C	-0.195869	9.58539e-07	90724923	7738	0.0399736	14	0.358047	0.00309322	24.0034	ebi-a-GCST90027709
k_Bacteria.p_Firmicutes.c_Clostridia.o_Clostridiales.f_Lachnospiraceae.g_Butyrivibrio	rs1652670	G	A	0.185952	7.3124e-06	12431210	7738	0.0414666	18	0.719256	0.00259208	20.1045	ebi-a-GCST90027709
k_Bacteria.p_Firmicutes.c_Clostridia.o_Clostridiales.f_Lachnospiraceae.g_Butyrivibrio	rs13055049	C	T	0.257556	3.70348e-07	19641083	7738	0.0506641	22	0.168505	0.00332863	25.8363	ebi-a-GCST90027709
k_Bacteria.p_Firmicutes.c_Clostridia.o_Clostridiales.f_Lachnospiraceae.g_Coprococcus	rs10460443	A	G	0.117109	2.05627e-06	241089267	7738	0.024666	2	0.790512	0.00290463	22.5357	ebi-a-GCST90027710
k_Bacteria.p_Firmicutes.c_Clostridia.o_Clostridiales.f_Lachnospiraceae.g_Coprococcus	rs17639938	C	G	-0.104084	8.71385e-07	208617482	7738	0.021161	2	0.253379	0.00311682	24.1871	ebi-a-GCST90027710
k_Bacteria.p_Firmicutes.c_Clostridia.o_Clostridiales.f_Lachnospiraceae.g_Coprococcus	rs6772892	G	T	-0.0877806	3.12932e-06	150737619	7738	0.0188284	3	0.401758	0.00280107	21.7299	ebi-a-GCST90027710
k_Bacteria.p_Firmicutes.c_Clostridia.o_Clostridiales.f_Lachnospiraceae.g_Coprococcus	rs4861985	T	A	-0.129376	9.93802e-06	182487712	7738	0.0292805	4	0.104904	0.00251668	19.5181	ebi-a-GCST90027710
k_Bacteria.p_Firmicutes.c_Clostridia.o_Clostridiales.f_Lachnospiraceae.g_Coprococcus	rs386190	G	A	0.085617	9.007e-06	31692115	7738	0.0192843	5	0.660435	0.00254085	19.7061	ebi-a-GCST90027710
k_Bacteria.p_Firmicutes.c_Clostridia.o_Clostridiales.f_Lachnospiraceae.g_Coprococcus	rs10234541	T	C	0.119186	8.02565e-06	148273411	7738	0.0266965	7	0.137348	0.00256919	19.9264	ebi-a-GCST90027710
k_Bacteria.p_Firmicutes.c_Clostridia.o_Clostridiales.f_Lachnospiraceae.g_Coprococcus	rs12577679	C	T	0.0926298	6.56825e-06	95853099	7738	0.0205514	11	0.249141	0.00261849	20.3098	ebi-a-GCST90027710
k_Bacteria.p_Firmicutes.c_Clostridia.o_Clostridiales.f_Lachnospiraceae.g_Coprococcus	rs7964677	G	A	-0.162048	9.99378e-06	95152877	7738	0.0366847	12	0.937754	0.00251533	19.5077	ebi-a-GCST90027710
k_Bacteria.p_Firmicutes.c_Clostridia.o_Clostridiales.f_Lachnospiraceae.g_Coprococcus	rs1844921	C	T	0.0850511	2.38062e-06	40587702	7738	0.0180266	12	0.463661	0.00286851	22.2546	ebi-a-GCST90027710
k_Bacteria.p_Firmicutes.c_Clostridia.o_Clostridiales.f_Lachnospiraceae.g_Coprococcus	rs17276797	T	A	-0.0993935	3.05541e-06	103759453	7738	0.0212968	13	0.232366	0.00280697	21.7758	ebi-a-GCST90027710
k_Bacteria.p_Firmicutes.c_Clostridia.o_Clostridiales.f_Lachnospiraceae.g_Coprococcus	rs117817822	G	A	-0.14128	9.70465e-06	23561732	7738	0.0319375	20	0.0844267	0.00252252	19.5635	ebi-a-GCST90027710
k_Bacteria.p_Firmicutes.c_Clostridia.o_Clostridiales.f_Lachnospiraceae.g_Dorea	rs10927176	T	A	-0.0758303	7.6498e-06	244399214	7738	0.0169462	1	0.578802	0.00258101	20.0184	ebi-a-GCST90027711
k_Bacteria.p_Firmicutes.c_Clostridia.o_Clostridiales.f_Lachnospiraceae.g_Dorea	rs56398621	T	C	0.102895	9.18608e-06	88236250	7738	0.023198	1	0.152007	0.00253604	19.6687	ebi-a-GCST90027711
k_Bacteria.p_Firmicutes.c_Clostridia.o_Clostridiales.f_Lachnospiraceae.g_Dorea	rs404634	C	T	-0.104495	9.75911e-08	108511501	7738	0.0196008	1	0.748588	0.00365951	28.4139	ebi-a-GCST90027711
k_Bacteria.p_Firmicutes.c_Clostridia.o_Clostridiales.f_Lachnospiraceae.g_Dorea	rs74448283	T	C	-0.13565	3.98713e-06	61523170	7738	0.0294121	1	0.0895522	0.00274136	21.2655	ebi-a-GCST90027711
k_Bacteria.p_Firmicutes.c_Clostridia.o_Clostridiales.f_Lachnospiraceae.g_Dorea	rs6709529	G	C	-0.115888	5.23203e-06	71171545	7738	0.0254404	2	0.137948	0.00267447	20.7452	ebi-a-GCST90027711
k_Bacteria.p_Firmicutes.c_Clostridia.o_Clostridiales.f_Lachnospiraceae.g_Dorea	rs13132953	T	G	0.07791	6.12745e-06	46980679	7738	0.0172293	4	0.465268	0.00263558	20.4427	ebi-a-GCST90027711
k_Bacteria.p_Firmicutes.c_Clostridia.o_Clostridiales.f_Lachnospiraceae.g_Dorea	rs12541342	G	A	0.093164	7.02927e-06	4518456	7738	0.0207363	8	0.221209	0.0026018	20.18	ebi-a-GCST90027711
k_Bacteria.p_Firmicutes.c_Clostridia.o_Clostridiales.f_Lachnospiraceae.g_Dorea	rs1562194	G	T	-0.0906017	1.75861e-06	70642820	7738	0.0189569	11	0.283648	0.00294326	22.8363	ebi-a-GCST90027711
k_Bacteria.p_Firmicutes.c_Clostridia.o_Clostridiales.f_Lachnospiraceae.g_Dorea	rs9560166	A	G	-0.079699	3.83796e-06	112349869	7738	0.017251	13	0.599696	0.00275076	21.3386	ebi-a-GCST90027711
k_Bacteria.p_Firmicutes.c_Clostridia.o_Clostridiales.f_Lachnospiraceae.g_Lachnospiraceae_noname	rs11208867	A	T	0.0850258	5.34146e-06	66920064	7738	0.0186832	1	0.258643	0.00266937	20.7055	ebi-a-GCST90027712
k_Bacteria.p_Firmicutes.c_Clostridia.o_Clostridiales.f_Lachnospiraceae.g_Lachnospiraceae_noname	rs1814009	A	G	-0.0878675	2.86339e-06	100693264	7738	0.0187736	2	0.261238	0.00282296	21.9003	ebi-a-GCST90027712
k_Bacteria.p_Firmicutes.c_Clostridia.o_Clostridiales.f_Lachnospiraceae.g_Lachnospiraceae_noname	rs2341789	C	T	-0.132618	1.06532e-07	29313796	7738	0.0249506	8	0.878336	0.00363774	28.2443	ebi-a-GCST90027712
k_Bacteria.p_Firmicutes.c_Clostridia.o_Clostridiales.f_Lachnospiraceae.g_Lachnospiraceae_noname	rs2119879	C	T	-0.0786974	7.67344e-06	135549042	7738	0.0175895	8	0.32444	0.00258026	20.0125	ebi-a-GCST90027712
k_Bacteria.p_Firmicutes.c_Clostridia.o_Clostridiales.f_Lachnospiraceae.g_Lachnospiraceae_noname	rs6575490	A	G	0.0862678	6.41564e-06	95477213	7738	0.0191187	14	0.247636	0.00262428	20.3549	ebi-a-GCST90027712
k_Bacteria.p_Firmicutes.c_Clostridia.o_Clostridiales.f_Lachnospiraceae.g_Lachnospiraceae_noname	rs77194050	G	A	-0.169598	1.12956e-06	70687185	7738	0.0348422	16	0.0613003	0.00305263	23.6874	ebi-a-GCST90027712
k_Bacteria.p_Firmicutes.c_Clostridia.o_Clostridiales.f_Lachnospiraceae.g_Lachnospiraceae_noname	rs61571947	G	A	-0.101888	7.35733e-06	2457913	7738	0.0227273	18	0.188409	0.00259057	20.0927	ebi-a-GCST90027712
k_Bacteria.p_Firmicutes.c_Clostridia.o_Clostridiales.f_Lachnospiraceae.g_Roseburia	rs13019272	A	G	0.0744021	3.86002e-06	160658863	7738	0.0161086	2	0.515787	0.00274935	21.3276	ebi-a-GCST90027713
k_Bacteria.p_Firmicutes.c_Clostridia.o_Clostridiales.f_Lachnospiraceae.g_Roseburia	rs73106151	G	A	-0.152218	5.67584e-06	71229328	7738	0.0335422	3	0.061284	0.0026544	20.5891	ebi-a-GCST90027713
k_Bacteria.p_Firmicutes.c_Clostridia.o_Clostridiales.f_Lachnospiraceae.g_Roseburia	rs61217796	G	A	-0.114005	6.66623e-06	160643088	7738	0.0253115	4	0.119451	0.00261485	20.2815	ebi-a-GCST90027713
k_Bacteria.p_Firmicutes.c_Clostridia.o_Clostridiales.f_Lachnospiraceae.g_Roseburia	rs12653554	A	T	0.141552	8.74239e-06	118255998	7738	0.031837	5	0.0716253	0.00254818	19.7631	ebi-a-GCST90027713
k_Bacteria.p_Firmicutes.c_Clostridia.o_Clostridiales.f_Lachnospiraceae.g_Roseburia	rs11748902	G	C	0.166533	7.10052e-06	167709235	7738	0.0370843	5	0.0515241	0.00259933	20.1608	ebi-a-GCST90027713
k_Bacteria.p_Firmicutes.c_Clostridia.o_Clostridiales.f_Lachnospiraceae.g_Roseburia	rs7819696	T	C	0.109169	9.41911e-07	56349334	7738	0.0222639	8	0.165883	0.00309756	24.0372	ebi-a-GCST90027713
k_Bacteria.p_Firmicutes.c_Clostridia.o_Clostridiales.f_Lachnospiraceae.g_Roseburia	rs11789010	C	T	-0.0991024	2.11665e-07	80129910	7738	0.0190993	9	0.24116	0.00346734	26.9167	ebi-a-GCST90027713
k_Bacteria.p_Firmicutes.c_Clostridia.o_Clostridiales.f_Lachnospiraceae.g_Roseburia	rs1258842	T	A	-0.0766574	4.90287e-06	134167225	7738	0.0167781	11	0.37594	0.00269044	20.8694	ebi-a-GCST90027713
k_Bacteria.p_Firmicutes.c_Clostridia.o_Clostridiales.f_Lachnospiraceae.g_Roseburia	rs7985034	C	T	-0.0954725	1.5485e-06	110370464	7738	0.0198699	13	0.239139	0.0029747	23.0809	ebi-a-GCST90027713
k_Bacteria.p_Firmicutes.c_Clostridia.o_Clostridiales.f_Lachnospiraceae.g_Roseburia	rs57070158	C	A	-0.112351	6.82197e-06	29048828	7738	0.0249714	13	0.120797	0.00260918	20.2375	ebi-a-GCST90027713
k_Bacteria.p_Firmicutes.c_Clostridia.o_Clostridiales.f_Lachnospiraceae.g_Roseburia	rs2210174	T	C	-0.0783426	4.37351e-06	83600010	7738	0.0170577	14	0.628314	0.00271859	21.0884	ebi-a-GCST90027713
k_Bacteria.p_Firmicutes.c_Clostridia.o_Clostridiales.f_Lachnospiraceae.g_Roseburia	rs66973779	A	G	0.083771	5.71426e-06	89340942	7738	0.0184652	15	0.313274	0.00265275	20.5763	ebi-a-GCST90027713
k_Bacteria.p_Firmicutes.c_Clostridia.o_Clostridiales.f_Lachnospiraceae.g_Roseburia	rs7404803	C	T	-0.128686	6.37294e-07	15530454	7738	0.0258429	16	0.889108	0.0031942	24.7895	ebi-a-GCST90027713
k_Bacteria.p_Firmicutes.c_Clostridia.o_Clostridiales.f_Lachnospiraceae.g_Roseburia	rs72963797	A	G	-0.11612	6.41446e-06	73896030	7738	0.0257345	18	0.114503	0.00262429	20.355	ebi-a-GCST90027713
k_Bacteria.p_Firmicutes.c_Clostridia.o_Clostridiales.f_Oscillospiraceae.g_Oscillibacter	rs56001939	C	T	-0.0794866	3.10356e-06	54363878	7738	0.0170431	2	0.362334	0.00280313	21.746	ebi-a-GCST90027714
k_Bacteria.p_Firmicutes.c_Clostridia.o_Clostridiales.f_Oscillospiraceae.g_Oscillibacter	rs13119423	C	A	-0.11031	4.22766e-06	27850234	7738	0.0239812	4	0.139999	0.00272693	21.1532	ebi-a-GCST90027714
k_Bacteria.p_Firmicutes.c_Clostridia.o_Clostridiales.f_Oscillospiraceae.g_Oscillibacter	rs6821986	T	C	-0.111752	9.9793e-06	181658296	7738	0.0252969	4	0.118369	0.00251567	19.5103	ebi-a-GCST90027714
k_Bacteria.p_Firmicutes.c_Clostridia.o_Clostridiales.f_Oscillospiraceae.g_Oscillibacter	rs55682375	A	G	-0.158274	6.91401e-06	21808352	7738	0.0352007	9	0.0674229	0.00260588	20.2118	ebi-a-GCST90027714
k_Bacteria.p_Firmicutes.c_Clostridia.o_Clostridiales.f_Oscillospiraceae.g_Oscillibacter	rs10769221	A	G	0.141916	1.86788e-07	5806426	7738	0.0272287	11	0.884538	0.00349831	27.1579	ebi-a-GCST90027714
k_Bacteria.p_Firmicutes.c_Clostridia.o_Clostridiales.f_Oscillospiraceae.g_Oscillibacter	rs12446334	G	A	0.0936755	3.01877e-06	81302009	7738	0.020061	16	0.275569	0.00280993	21.7989	ebi-a-GCST90027714
k_Bacteria.p_Firmicutes.c_Clostridia.o_Clostridiales.f_Oscillospiraceae.g_Oscillibacter	rs7255582	T	C	-0.0799638	2.28523e-06	35718076	7738	0.0169185	19	0.411214	0.00287861	22.3332	ebi-a-GCST90027714
k_Bacteria.p_Firmicutes.c_Clostridia.o_Clostridiales.f_Oscillospiraceae.g_Oscillibacter	rs34865636	T	A	-0.0829059	2.72076e-06	45793832	7738	0.017674	19	0.312404	0.00283556	21.9983	ebi-a-GCST90027714
k_Bacteria.p_Firmicutes.c_Clostridia.o_Clostridiales.f_Oscillospiraceae.g_Oscillibacter	rs11087270	T	A	0.0873411	2.40392e-06	18906606	7738	0.0185197	20	0.267415	0.00286612	22.236	ebi-a-GCST90027714
k_Bacteria.p_Firmicutes.c_Clostridia.o_Clostridiales.f_Ruminococcaceae.g_Anaerotruncus	rs61824334	C	G	-0.1851	2.56626e-06	222911002	7738	0.0393596	1	0.487739	0.00284999	22.1105	ebi-a-GCST90027715
k_Bacteria.p_Firmicutes.c_Clostridia.o_Clostridiales.f_Ruminococcaceae.g_Anaerotruncus	rs6440148	T	C	-0.209178	8.76436e-06	142870821	7738	0.0470527	3	0.21943	0.00254757	19.7583	ebi-a-GCST90027715
k_Bacteria.p_Firmicutes.c_Clostridia.o_Clostridiales.f_Ruminococcaceae.g_Anaerotruncus	rs1044858	C	G	0.242648	4.01061e-06	178954098	7738	0.0526257	5	0.183805	0.00273992	21.2542	ebi-a-GCST90027715
k_Bacteria.p_Firmicutes.c_Clostridia.o_Clostridiales.f_Ruminococcaceae.g_Anaerotruncus	rs4747349	C	G	-0.183369	9.56731e-06	18801234	7738	0.0414232	10	0.361615	0.00252602	19.5908	ebi-a-GCST90027715
k_Bacteria.p_Firmicutes.c_Clostridia.o_Clostridiales.f_Ruminococcaceae.g_Anaerotruncus	rs62075885	A	G	0.206123	2.21983e-06	76526048	7738	0.0435565	17	0.27205	0.00288578	22.389	ebi-a-GCST90027715
k_Bacteria.p_Firmicutes.c_Clostridia.o_Clostridiales.f_Ruminococcaceae.g_Anaerotruncus	rs6020721	G	T	-0.183345	6.08555e-06	49367076	7738	0.0405327	20	0.341522	0.00263725	20.4557	ebi-a-GCST90027715
k_Bacteria.p_Firmicutes.c_Clostridia.o_Clostridiales.f_Ruminococcaceae.g_Faecalibacterium	rs840787	G	C	-0.076066	5.34134e-06	65775890	7738	0.0167144	2	0.372348	0.00266938	20.7056	ebi-a-GCST90027716
k_Bacteria.p_Firmicutes.c_Clostridia.o_Clostridiales.f_Ruminococcaceae.g_Faecalibacterium	rs61798216	G	A	-0.127347	1.49197e-06	36459051	7738	0.0264628	4	0.113551	0.00298387	23.1523	ebi-a-GCST90027716
k_Bacteria.p_Firmicutes.c_Clostridia.o_Clostridiales.f_Ruminococcaceae.g_Faecalibacterium	rs12197028	G	A	0.145198	6.35682e-06	102128843	7738	0.032165	6	0.0859036	0.00262654	20.3724	ebi-a-GCST90027716
k_Bacteria.p_Firmicutes.c_Clostridia.o_Clostridiales.f_Ruminococcaceae.g_Faecalibacterium	rs74949229	A	G	-0.137861	1.17685e-06	9526946	7738	0.0283694	10	0.0939624	0.0030425	23.6086	ebi-a-GCST90027716
k_Bacteria.p_Firmicutes.c_Clostridia.o_Clostridiales.f_Ruminococcaceae.g_Faecalibacterium	rs12415307	G	A	-0.0858008	3.05879e-06	103076252	7738	0.0183852	10	0.289391	0.0028067	21.7738	ebi-a-GCST90027716
k_Bacteria.p_Firmicutes.c_Clostridia.o_Clostridiales.f_Ruminococcaceae.g_Faecalibacterium	rs2107539	T	C	-0.0985761	6.39985e-06	34322610	7738	0.021844	17	0.243401	0.00262488	20.3595	ebi-a-GCST90027716
k_Bacteria.p_Firmicutes.c_Clostridia.o_Clostridiales.f_Ruminococcaceae.g_Faecalibacterium	rs3785822	A	G	0.099713	2.32514e-06	59556923	7738	0.0211127	17	0.178193	0.00287433	22.2999	ebi-a-GCST90027716
k_Bacteria.p_Firmicutes.c_Clostridia.o_Clostridiales.f_Ruminococcaceae.g_Faecalibacterium	rs36720	C	T	-0.0785738	8.94726e-06	16567351	7738	0.0176922	19	0.306358	0.00254248	19.7188	ebi-a-GCST90027716
k_Bacteria.p_Firmicutes.c_Clostridia.o_Clostridiales.f_Ruminococcaceae.g_Ruminococcaceae_noname	rs114446285	G	A	-0.199986	3.94939e-06	127826259	7738	0.0433431	2	0.212676	0.0027437	21.2837	ebi-a-GCST90027717
k_Bacteria.p_Firmicutes.c_Clostridia.o_Clostridiales.f_Ruminococcaceae.g_Ruminococcaceae_noname	rs12621499	G	A	0.175683	7.34598e-06	142324536	7738	0.0391851	2	0.309763	0.00259097	20.0958	ebi-a-GCST90027717
k_Bacteria.p_Firmicutes.c_Clostridia.o_Clostridiales.f_Ruminococcaceae.g_Ruminococcaceae_noname	rs570295	G	A	0.191878	1.55959e-07	12732095	7738	0.0365803	6	0.604353	0.00354312	27.507	ebi-a-GCST90027717
k_Bacteria.p_Firmicutes.c_Clostridia.o_Clostridiales.f_Ruminococcaceae.g_Ruminococcaceae_noname	rs9414689	G	C	0.204472	7.0881e-06	140215415	7738	0.045529	9	0.686804	0.00259975	20.1641	ebi-a-GCST90027717
k_Bacteria.p_Firmicutes.c_Clostridia.o_Clostridiales.f_Ruminococcaceae.g_Ruminococcaceae_noname	rs3916427	C	T	-0.163965	4.28697e-06	113929557	7738	0.035668	9	0.534825	0.00272353	21.1267	ebi-a-GCST90027717
k_Bacteria.p_Firmicutes.c_Clostridia.o_Clostridiales.f_Ruminococcaceae.g_Ruminococcaceae_noname	rs9508731	T	A	-0.327189	1.92846e-06	30981374	7738	0.0687259	13	0.0991426	0.0029205	22.6592	ebi-a-GCST90027717
k_Bacteria.p_Firmicutes.c_Clostridia.o_Clostridiales.f_Ruminococcaceae.g_Ruminococcaceae_noname	rs11626630	T	C	0.241475	5.34208e-06	75207510	7738	0.0530611	14	0.154357	0.00266933	20.7052	ebi-a-GCST90027717
k_Bacteria.p_Firmicutes.c_Clostridia.o_Clostridiales.f_Ruminococcaceae.g_Ruminococcaceae_noname	rs4416113	A	G	0.326565	2.59436e-06	42991796	7738	0.0694734	18	0.0723921	0.00284731	22.0897	ebi-a-GCST90027717
k_Bacteria.p_Firmicutes.c_Clostridia.o_Clostridiales.f_Ruminococcaceae.g_Ruminococcaceae_noname	rs4239490	C	T	0.233868	3.79193e-06	51132056	7738	0.0505937	19	0.833293	0.00275374	21.3617	ebi-a-GCST90027717
k_Bacteria.p_Firmicutes.c_Clostridia.o_Clostridiales.f_Ruminococcaceae.g_Ruminococcaceae_noname	rs4805798	A	G	0.16975	4.21464e-06	28473852	7738	0.036898	19	0.407123	0.00272771	21.1593	ebi-a-GCST90027717
k_Bacteria.p_Firmicutes.c_Clostridia.o_Clostridiales.f_Ruminococcaceae.g_Ruminococcus	rs3013111	T	C	-0.110098	8.88935e-06	85649468	7738	0.0247826	1	0.1438	0.00254408	19.7312	ebi-a-GCST90027718
k_Bacteria.p_Firmicutes.c_Clostridia.o_Clostridiales.f_Ruminococcaceae.g_Ruminococcus	rs6426007	T	C	-0.0846257	6.64906e-06	37537293	7738	0.0187864	1	0.697572	0.00261548	20.2864	ebi-a-GCST90027718
k_Bacteria.p_Firmicutes.c_Clostridia.o_Clostridiales.f_Ruminococcaceae.g_Ruminococcus	rs10924209	G	T	0.115394	7.96544e-06	245645242	7738	0.0258376	1	0.16759	0.00257108	19.9411	ebi-a-GCST90027718
k_Bacteria.p_Firmicutes.c_Clostridia.o_Clostridiales.f_Ruminococcaceae.g_Ruminococcus	rs13420244	A	T	0.105911	2.61999e-06	72335640	7738	0.0225412	2	0.178593	0.00284487	22.0707	ebi-a-GCST90027718
k_Bacteria.p_Firmicutes.c_Clostridia.o_Clostridiales.f_Ruminococcaceae.g_Ruminococcus	rs6750178	C	T	0.0821691	4.41387e-06	70556337	7738	0.0178983	2	0.398652	0.00271634	21.0708	ebi-a-GCST90027718
k_Bacteria.p_Firmicutes.c_Clostridia.o_Clostridiales.f_Ruminococcaceae.g_Ruminococcus	rs76382119	A	G	0.103713	5.67819e-06	52106828	7738	0.0228542	3	0.212828	0.00265431	20.5884	ebi-a-GCST90027718
k_Bacteria.p_Firmicutes.c_Clostridia.o_Clostridiales.f_Ruminococcaceae.g_Ruminococcus	rs74683729	C	T	-0.125204	7.43396e-06	144894559	7738	0.027942	7	0.11057	0.00258802	20.0729	ebi-a-GCST90027718
k_Bacteria.p_Firmicutes.c_Clostridia.o_Clostridiales.f_Ruminococcaceae.g_Ruminococcus	rs11255970	A	C	-0.131824	2.10543e-07	8937285	7738	0.0254008	10	0.168534	0.00346862	26.9266	ebi-a-GCST90027718
k_Bacteria.p_Firmicutes.c_Clostridia.o_Clostridiales.f_Ruminococcaceae.g_Ruminococcus	rs62048493	A	G	0.162007	4.948e-06	80343094	7738	0.0354736	16	0.0676924	0.00268819	20.8519	ebi-a-GCST90027718
k_Bacteria.p_Firmicutes.c_Clostridia.o_Clostridiales.f_Ruminococcaceae.g_Ruminococcus	rs6039702	G	A	0.116128	2.74467e-06	10082476	7738	0.0247658	20	0.152188	0.0028334	21.9815	ebi-a-GCST90027718
k_Bacteria.p_Firmicutes.c_Clostridia.o_Clostridiales.f_Ruminococcaceae.g_Subdoligranulum	rs11578868	G	A	-0.14908	1.54287e-06	239437125	7738	0.031022	1	0.0850534	0.00297561	23.088	ebi-a-GCST90027719
k_Bacteria.p_Firmicutes.c_Clostridia.o_Clostridiales.f_Ruminococcaceae.g_Subdoligranulum	rs12622085	G	A	0.0824475	8.13055e-06	170162682	7738	0.0184789	2	0.302884	0.00256601	19.9017	ebi-a-GCST90027719
k_Bacteria.p_Firmicutes.c_Clostridia.o_Clostridiales.f_Ruminococcaceae.g_Subdoligranulum	rs1850270	T	C	-0.0965044	5.91317e-06	1661391	7738	0.0213059	3	0.206659	0.00264433	20.5108	ebi-a-GCST90027719
k_Bacteria.p_Firmicutes.c_Clostridia.o_Clostridiales.f_Ruminococcaceae.g_Subdoligranulum	rs6830068	T	G	0.08881	8.32664e-06	73711914	7738	0.0199277	4	0.217332	0.00256016	19.8562	ebi-a-GCST90027719
k_Bacteria.p_Firmicutes.c_Clostridia.o_Clostridiales.f_Ruminococcaceae.g_Subdoligranulum	rs11726764	A	C	0.149033	6.35521e-06	107710360	7738	0.0330142	4	0.0662113	0.00262659	20.3728	ebi-a-GCST90027719
k_Bacteria.p_Firmicutes.c_Clostridia.o_Clostridiales.f_Ruminococcaceae.g_Subdoligranulum	rs123043	A	C	-0.0768737	9.3334e-06	16823900	7738	0.0173449	4	0.648591	0.00253211	19.6381	ebi-a-GCST90027719
k_Bacteria.p_Firmicutes.c_Clostridia.o_Clostridiales.f_Ruminococcaceae.g_Subdoligranulum	rs4721723	G	C	0.142582	3.22597e-06	18760347	7738	0.0306241	7	0.0819166	0.00279357	21.6716	ebi-a-GCST90027719
k_Bacteria.p_Firmicutes.c_Clostridia.o_Clostridiales.f_Ruminococcaceae.g_Subdoligranulum	rs7000832	A	C	0.0829852	1.66066e-06	81956395	7738	0.0173216	8	0.456351	0.0029574	22.9463	ebi-a-GCST90027719
k_Bacteria.p_Firmicutes.c_Clostridia.o_Clostridiales.f_Ruminococcaceae.g_Subdoligranulum	rs10836532	T	G	-0.0802979	4.12401e-06	4745154	7738	0.017437	11	0.351034	0.00273305	21.2008	ebi-a-GCST90027719
k_Bacteria.p_Firmicutes.c_Clostridia.o_Clostridiales.f_Ruminococcaceae.g_Subdoligranulum	rs2105601	C	T	0.159891	5.06699e-06	87666565	7738	0.0350485	11	0.0803458	0.00268234	20.8064	ebi-a-GCST90027719
k_Bacteria.p_Firmicutes.c_Clostridia.o_Clostridiales.f_Ruminococcaceae.g_Subdoligranulum	rs7104786	T	C	0.0939107	4.86687e-07	2306168	7738	0.0186646	11	0.432431	0.00326096	25.3093	ebi-a-GCST90027719
k_Bacteria.p_Firmicutes.c_Clostridia.o_Clostridiales.f_Ruminococcaceae.g_Subdoligranulum	rs79420812	T	C	-0.0948408	4.91292e-06	11150054	7738	0.0207598	12	0.198004	0.00268996	20.8656	ebi-a-GCST90027719
k_Bacteria.p_Firmicutes.c_Clostridia.o_Clostridiales.f_Ruminococcaceae.g_Subdoligranulum	rs2317916	C	T	0.0807651	2.80066e-06	112770727	7738	0.0172394	13	0.630847	0.00282842	21.9427	ebi-a-GCST90027719
k_Bacteria.p_Firmicutes.c_Clostridia.o_Clostridiales.f_Ruminococcaceae.g_Subdoligranulum	rs72829932	G	A	0.0989134	2.08391e-06	34055935	7738	0.0208453	17	0.183187	0.00290137	22.5103	ebi-a-GCST90027719
k_Bacteria.p_Firmicutes.c_Clostridia.o_Clostridiales.f_Ruminococcaceae.g_Subdoligranulum	rs4816989	G	A	-0.0798621	3.22196e-06	26181265	7738	0.017152	21	0.665608	0.00279388	21.674	ebi-a-GCST90027719
k_Bacteria.p_Firmicutes.c_Erysipelotrichia.o_Erysipelotrichales.f_Erysipelotrichaceae.g_Erysipelotrichaceae_noname	rs71510947	G	A	-0.177112	4.86586e-06	13921657	7738	0.0387512	1	0.139246	0.00269232	20.884	ebi-a-GCST90027720
k_Bacteria.p_Firmicutes.c_Erysipelotrichia.o_Erysipelotrichales.f_Erysipelotrichaceae.g_Erysipelotrichaceae_noname	rs10915295	G	T	0.134028	5.14695e-06	5001488	7738	0.0294005	1	0.275814	0.00267848	20.7764	ebi-a-GCST90027720
k_Bacteria.p_Firmicutes.c_Erysipelotrichia.o_Erysipelotrichales.f_Erysipelotrichaceae.g_Erysipelotrichaceae_noname	rs7671513	C	T	-0.127518	1.36019e-06	127662474	7738	0.0263971	4	0.501559	0.00300673	23.3302	ebi-a-GCST90027720
k_Bacteria.p_Firmicutes.c_Erysipelotrichia.o_Erysipelotrichales.f_Erysipelotrichaceae.g_Erysipelotrichaceae_noname	rs2926850	C	A	-0.137501	6.57143e-07	153157228	7738	0.027646	5	0.35364	0.00318663	24.7306	ebi-a-GCST90027720
k_Bacteria.p_Firmicutes.c_Erysipelotrichia.o_Erysipelotrichales.f_Erysipelotrichaceae.g_Erysipelotrichaceae_noname	rs13238712	G	T	0.242955	6.77142e-06	49971101	7738	0.0539809	7	0.0659397	0.002611	20.2516	ebi-a-GCST90027720
k_Bacteria.p_Firmicutes.c_Erysipelotrichia.o_Erysipelotrichales.f_Erysipelotrichaceae.g_Erysipelotrichaceae_noname	rs112684584	A	T	0.169223	6.55043e-06	75850745	7738	0.0375402	8	0.150902	0.00261914	20.3148	ebi-a-GCST90027720
k_Bacteria.p_Firmicutes.c_Erysipelotrichia.o_Erysipelotrichales.f_Erysipelotrichaceae.g_Erysipelotrichaceae_noname	rs6557756	A	C	0.126101	9.19666e-06	24523301	7738	0.0284315	8	0.673768	0.00253575	19.6664	ebi-a-GCST90027720
k_Bacteria.p_Firmicutes.c_Erysipelotrichia.o_Erysipelotrichales.f_Erysipelotrichaceae.g_Erysipelotrichaceae_noname	rs9316496	A	G	0.159552	5.78003e-06	51041880	7738	0.035188	13	0.174774	0.00264993	20.5543	ebi-a-GCST90027720
k_Bacteria.p_Firmicutes.c_Erysipelotrichia.o_Erysipelotrichales.f_Erysipelotrichaceae.g_Erysipelotrichaceae_noname	rs61956724	T	C	-0.309637	3.07319e-07	66636200	7738	0.0604889	13	0.0506604	0.00337487	26.1964	ebi-a-GCST90027720
k_Bacteria.p_Firmicutes.c_Erysipelotrichia.o_Erysipelotrichales.f_Erysipelotrichaceae.g_Erysipelotrichaceae_noname	rs444953	C	T	0.140718	1.05857e-06	32236051	7738	0.0288332	17	0.703915	0.00306867	23.8123	ebi-a-GCST90027720
k_Bacteria.p_Firmicutes.c_Erysipelotrichia.o_Erysipelotrichales.f_Erysipelotrichaceae.g_Erysipelotrichaceae_noname	rs58055127	T	C	-0.131017	3.95521e-06	95259	7738	0.0283972	17	0.321931	0.00274336	21.281	ebi-a-GCST90027720
k_Bacteria.p_Firmicutes.c_Erysipelotrichia.o_Erysipelotrichales.f_Erysipelotrichaceae.g_Erysipelotrichaceae_noname	rs4338887	A	G	-0.139221	1.56657e-06	4742876	7738	0.0289889	18	0.304016	0.00297184	23.0586	ebi-a-GCST90027720
k_Bacteria.p_Firmicutes.c_Erysipelotrichia.o_Erysipelotrichales.f_Erysipelotrichaceae.g_Erysipelotrichaceae_noname	rs139790375	T	C	-0.190115	7.31712e-06	10126107	7738	0.0423962	19	0.116364	0.00259193	20.1033	ebi-a-GCST90027720
k_Bacteria.p_Firmicutes.c_Erysipelotrichia.o_Erysipelotrichales.f_Erysipelotrichaceae.g_Holdemania	rs10027188	T	C	-0.137245	9.24081e-07	140175923	7738	0.0279684	4	0.295017	0.00310227	24.0739	ebi-a-GCST90027721
k_Bacteria.p_Firmicutes.c_Erysipelotrichia.o_Erysipelotrichales.f_Erysipelotrichaceae.g_Holdemania	rs140472622	T	C	0.151607	6.88161e-06	74659261	7738	0.0337106	8	0.163731	0.00260701	20.2206	ebi-a-GCST90027721
k_Bacteria.p_Firmicutes.c_Negativicutes.o_Selenomonadales.f_Acidaminococcaceae.g_Phascolarctobacterium	rs67541505	G	A	0.176456	9.59467e-06	45885915	7738	0.0398671	2	0.170197	0.00252532	19.5853	ebi-a-GCST90027722
k_Bacteria.p_Firmicutes.c_Negativicutes.o_Selenomonadales.f_Acidaminococcaceae.g_Phascolarctobacterium	rs74338790	G	A	0.254628	4.01689e-06	112421997	7738	0.0552278	4	0.0844046	0.00273953	21.2513	ebi-a-GCST90027722
k_Bacteria.p_Firmicutes.c_Negativicutes.o_Selenomonadales.f_Acidaminococcaceae.g_Phascolarctobacterium	rs116643293	G	A	-0.327499	1.91686e-06	189181981	7738	0.0687734	4	0.0529189	0.00292199	22.6708	ebi-a-GCST90027722
k_Bacteria.p_Firmicutes.c_Negativicutes.o_Selenomonadales.f_Acidaminococcaceae.g_Phascolarctobacterium	rs3798491	A	T	-0.144514	3.88768e-06	100890654	7738	0.0312984	6	0.561236	0.00274759	21.3139	ebi-a-GCST90027722
k_Bacteria.p_Firmicutes.c_Negativicutes.o_Selenomonadales.f_Acidaminococcaceae.g_Phascolarctobacterium	rs9389726	C	T	-0.148739	9.32631e-06	140158828	7738	0.0335585	6	0.306409	0.0025323	19.6396	ebi-a-GCST90027722
k_Bacteria.p_Firmicutes.c_Negativicutes.o_Selenomonadales.f_Acidaminococcaceae.g_Phascolarctobacterium	rs2395296	G	A	0.142807	9.0207e-06	32911814	7738	0.0321679	6	0.714675	0.00254051	19.7034	ebi-a-GCST90027722
k_Bacteria.p_Firmicutes.c_Negativicutes.o_Selenomonadales.f_Acidaminococcaceae.g_Phascolarctobacterium	rs79825773	T	G	0.309465	7.72592e-06	45140515	7738	0.0691906	7	0.063652	0.00257857	19.9994	ebi-a-GCST90027722
k_Bacteria.p_Firmicutes.c_Negativicutes.o_Selenomonadales.f_Acidaminococcaceae.g_Phascolarctobacterium	rs1355585	C	T	-0.142	2.70477e-06	70586617	7738	0.030264	15	0.563593	0.00283701	22.0096	ebi-a-GCST90027722
k_Bacteria.p_Firmicutes.c_Negativicutes.o_Selenomonadales.f_Acidaminococcaceae.g_Phascolarctobacterium	rs12592302	T	A	0.223318	1.81522e-06	58912586	7738	0.046788	15	0.122239	0.00293544	22.7754	ebi-a-GCST90027722
k_Bacteria.p_Firmicutes.c_Negativicutes.o_Selenomonadales.f_Acidaminococcaceae.g_Phascolarctobacterium	rs173961	A	G	-0.204293	8.54673e-07	52416513	7738	0.0415022	16	0.154021	0.00312161	24.2244	ebi-a-GCST90027722
k_Bacteria.p_Firmicutes.c_Negativicutes.o_Selenomonadales.f_Veillonellaceae.g_Dialister	rs4832418	A	G	-0.136148	8.99042e-06	18348124	7738	0.0306632	2	0.232563	0.00254129	19.7095	ebi-a-GCST90027723
k_Bacteria.p_Firmicutes.c_Negativicutes.o_Selenomonadales.f_Veillonellaceae.g_Dialister	rs35335925	C	G	-0.132772	6.74295e-06	20821100	7738	0.0294942	4	0.262547	0.00261201	20.2594	ebi-a-GCST90027723
k_Bacteria.p_Firmicutes.c_Negativicutes.o_Selenomonadales.f_Veillonellaceae.g_Dialister	rs7761067	C	T	0.132943	9.45627e-06	89177710	7738	0.0300149	6	0.726742	0.00252888	19.613	ebi-a-GCST90027723
k_Bacteria.p_Firmicutes.c_Negativicutes.o_Selenomonadales.f_Veillonellaceae.g_Dialister	rs73519430	C	T	-0.208614	5.00564e-06	14112568	7738	0.045703	8	0.0834573	0.00268535	20.8298	ebi-a-GCST90027723
k_Bacteria.p_Firmicutes.c_Negativicutes.o_Selenomonadales.f_Veillonellaceae.g_Dialister	rs2499076	A	G	-0.187924	3.65073e-06	19592884	7738	0.0405854	10	0.111418	0.00276309	21.4345	ebi-a-GCST90027723
k_Bacteria.p_Firmicutes.c_Negativicutes.o_Selenomonadales.f_Veillonellaceae.g_Dialister	rs2965800	A	G	-0.144409	1.55493e-07	57796861	7738	0.0275278	16	0.679577	0.00354385	27.5127	ebi-a-GCST90027723
k_Bacteria.p_Firmicutes.c_Negativicutes.o_Selenomonadales.f_Veillonellaceae.g_Veillonella	rs3000780	A	G	0.157741	1.08168e-06	227597496	7738	0.0323493	1	0.264242	0.00306336	23.771	ebi-a-GCST90027724
k_Bacteria.p_Firmicutes.c_Negativicutes.o_Selenomonadales.f_Veillonellaceae.g_Veillonella	rs72743290	T	C	0.234635	2.243e-06	205234393	7738	0.0496037	1	0.0996657	0.0028832	22.3689	ebi-a-GCST90027724
k_Bacteria.p_Firmicutes.c_Negativicutes.o_Selenomonadales.f_Veillonellaceae.g_Veillonella	rs9847942	A	G	-0.214949	3.13848e-06	32349650	7738	0.0461112	3	0.101421	0.00280034	21.7243	ebi-a-GCST90027724
k_Bacteria.p_Firmicutes.c_Negativicutes.o_Selenomonadales.f_Veillonellaceae.g_Veillonella	rs4462945	T	C	0.232309	6.06234e-06	10271265	7738	0.0513481	3	0.086454	0.0026382	20.4631	ebi-a-GCST90027724
k_Bacteria.p_Firmicutes.c_Negativicutes.o_Selenomonadales.f_Veillonellaceae.g_Veillonella	rs7664368	G	C	0.13375	8.04952e-06	3465700	7738	0.0299629	4	0.347008	0.00256847	19.9208	ebi-a-GCST90027724
k_Bacteria.p_Firmicutes.c_Negativicutes.o_Selenomonadales.f_Veillonellaceae.g_Veillonella	rs2535959	C	A	0.143092	1.64108e-06	152617231	7738	0.0298528	7	0.410513	0.00296036	22.9693	ebi-a-GCST90027724
k_Bacteria.p_Firmicutes.c_Negativicutes.o_Selenomonadales.f_Veillonellaceae.g_Veillonella	rs7159466	T	A	0.26032	3.63773e-06	62519026	7738	0.0562116	14	0.0719354	0.00276396	21.4413	ebi-a-GCST90027724
k_Bacteria.p_Firmicutes.c_Negativicutes.o_Selenomonadales.f_Veillonellaceae.g_Veillonella	rs12978412	T	C	0.131438	8.35084e-06	47945391	7738	0.029497	19	0.642572	0.00255944	19.8506	ebi-a-GCST90027724
k_Bacteria.p_Proteobacteria.c_Betaproteobacteria.o_Burkholderiales.f_Burkholderiales_noname.g_Burkholderiales_noname	rs6664382	C	G	0.23184	4.9075e-06	76089534	7738	0.0507452	1	0.935054	0.00269022	20.8677	ebi-a-GCST90027725
k_Bacteria.p_Proteobacteria.c_Betaproteobacteria.o_Burkholderiales.f_Burkholderiales_noname.g_Burkholderiales_noname	rs9872584	A	C	-0.247589	9.64606e-06	178567864	7738	0.0559527	3	0.0725455	0.00252403	19.5753	ebi-a-GCST90027725
k_Bacteria.p_Proteobacteria.c_Betaproteobacteria.o_Burkholderiales.f_Burkholderiales_noname.g_Burkholderiales_noname	rs9468851	G	A	-0.132688	8.35103e-06	30930633	7738	0.0297776	6	0.234969	0.00255942	19.8505	ebi-a-GCST90027725
k_Bacteria.p_Proteobacteria.c_Betaproteobacteria.o_Burkholderiales.f_Burkholderiales_noname.g_Burkholderiales_noname	rs4717625	G	A	0.173645	1.32898e-06	71508645	7738	0.0359115	7	0.142545	0.00301244	23.3747	ebi-a-GCST90027725
k_Bacteria.p_Proteobacteria.c_Betaproteobacteria.o_Burkholderiales.f_Burkholderiales_noname.g_Burkholderiales_noname	rs1860691	G	A	0.144272	7.61115e-06	52336084	7738	0.0322336	7	0.183109	0.00258223	20.0278	ebi-a-GCST90027725
k_Bacteria.p_Proteobacteria.c_Betaproteobacteria.o_Burkholderiales.f_Burkholderiales_noname.g_Burkholderiales_noname	rs13257050	A	C	0.130366	5.88884e-06	19029859	7738	0.0287763	8	0.720362	0.00264533	20.5185	ebi-a-GCST90027725
k_Bacteria.p_Proteobacteria.c_Betaproteobacteria.o_Burkholderiales.f_Burkholderiales_noname.g_Burkholderiales_noname	rs11144350	G	A	-0.138537	2.39883e-06	77862854	7738	0.0293727	9	0.729889	0.00286661	22.2398	ebi-a-GCST90027725
k_Bacteria.p_Proteobacteria.c_Betaproteobacteria.o_Burkholderiales.f_Burkholderiales_noname.g_Burkholderiales_noname	rs73653217	T	A	-0.174788	6.80503e-07	79442588	7738	0.0351909	9	0.158435	0.00317798	24.6632	ebi-a-GCST90027725
k_Bacteria.p_Proteobacteria.c_Betaproteobacteria.o_Burkholderiales.f_Burkholderiales_noname.g_Burkholderiales_noname	rs1792325	T	C	-0.130506	3.79839e-06	71113304	7738	0.028235	11	0.398715	0.00275334	21.3586	ebi-a-GCST90027725
k_Bacteria.p_Proteobacteria.c_Betaproteobacteria.o_Burkholderiales.f_Burkholderiales_noname.g_Burkholderiales_noname	rs1533824	C	T	0.137379	2.52546e-07	214169	7738	0.0266454	11	0.329647	0.00342356	26.5757	ebi-a-GCST90027725
k_Bacteria.p_Proteobacteria.c_Betaproteobacteria.o_Burkholderiales.f_Burkholderiales_noname.g_Burkholderiales_noname	rs10895784	G	A	0.120849	2.6457e-06	105046839	7738	0.0257314	11	0.620468	0.00284246	22.052	ebi-a-GCST90027725
k_Bacteria.p_Proteobacteria.c_Betaproteobacteria.o_Burkholderiales.f_Burkholderiales_noname.g_Burkholderiales_noname	rs16923154	G	A	0.208234	2.32938e-06	20885931	7738	0.0440939	12	0.0875038	0.00287387	22.2964	ebi-a-GCST90027725
k_Bacteria.p_Proteobacteria.c_Betaproteobacteria.o_Burkholderiales.f_Burkholderiales_noname.g_Burkholderiales_noname	rs10507465	C	T	-0.138846	3.11494e-06	38463552	7738	0.0297754	13	0.246811	0.00280223	21.739	ebi-a-GCST90027725
k_Bacteria.p_Proteobacteria.c_Betaproteobacteria.o_Burkholderiales.f_Burkholderiales_noname.g_Burkholderiales_noname	rs12941005	C	T	-0.191666	6.28565e-06	29755009	7738	0.0424365	17	0.0966268	0.00262929	20.3938	ebi-a-GCST90027725
k_Bacteria.p_Proteobacteria.c_Betaproteobacteria.o_Burkholderiales.f_Oxalobacteraceae.g_Oxalobacter	rs12725104	G	A	0.154981	7.72859e-06	65268226	7738	0.0346513	1	0.177096	0.0025785	19.9989	ebi-a-GCST90027726
k_Bacteria.p_Proteobacteria.c_Betaproteobacteria.o_Burkholderiales.f_Oxalobacteraceae.g_Oxalobacter	rs2336943	T	C	0.138975	5.89373e-06	206754893	7738	0.0306778	1	0.262483	0.00264512	20.5169	ebi-a-GCST90027726
k_Bacteria.p_Proteobacteria.c_Betaproteobacteria.o_Burkholderiales.f_Oxalobacteraceae.g_Oxalobacter	rs10865362	T	C	-0.14827	8.94746e-06	67933923	7738	0.0333854	2	0.798704	0.00254249	19.7188	ebi-a-GCST90027726
k_Bacteria.p_Proteobacteria.c_Betaproteobacteria.o_Burkholderiales.f_Oxalobacteraceae.g_Oxalobacter	rs1861231	A	G	-0.153882	5.49591e-07	10455625	7738	0.0307264	2	0.741502	0.00323086	25.0749	ebi-a-GCST90027726
k_Bacteria.p_Proteobacteria.c_Betaproteobacteria.o_Burkholderiales.f_Oxalobacteraceae.g_Oxalobacter	rs35921003	C	A	-0.22137	8.57808e-06	83230206	7738	0.0497435	8	0.0816795	0.00255285	19.7994	ebi-a-GCST90027726
k_Bacteria.p_Proteobacteria.c_Betaproteobacteria.o_Burkholderiales.f_Oxalobacteraceae.g_Oxalobacter	rs28740947	G	A	0.149563	9.99563e-06	81344810	7738	0.0338588	12	0.200981	0.00251526	19.5071	ebi-a-GCST90027726
k_Bacteria.p_Proteobacteria.c_Betaproteobacteria.o_Burkholderiales.f_Oxalobacteraceae.g_Oxalobacter	rs11068499	A	G	-0.16342	6.78516e-06	117892931	7738	0.036313	12	0.157012	0.00261049	20.2476	ebi-a-GCST90027726
k_Bacteria.p_Proteobacteria.c_Betaproteobacteria.o_Burkholderiales.f_Oxalobacteraceae.g_Oxalobacter	rs4889373	G	A	0.13065	7.78987e-06	81747602	7738	0.0292224	16	0.720261	0.00257655	19.9836	ebi-a-GCST90027726
k_Bacteria.p_Proteobacteria.c_Betaproteobacteria.o_Burkholderiales.f_Oxalobacteraceae.g_Oxalobacter	rs17562516	A	T	-0.13858	2.0567e-06	48729781	7738	0.0291885	17	0.301073	0.00290459	22.5354	ebi-a-GCST90027726
k_Bacteria.p_Proteobacteria.c_Betaproteobacteria.o_Burkholderiales.f_Oxalobacteraceae.g_Oxalobacter	rs3745098	T	G	0.12849	2.64692e-06	52855303	7738	0.0273588	19	0.445331	0.00284236	22.0512	ebi-a-GCST90027726
k_Bacteria.p_Proteobacteria.c_Betaproteobacteria.o_Burkholderiales.f_Oxalobacteraceae.g_Oxalobacter	rs73918563	C	T	-0.273779	2.94632e-06	59220861	7738	0.0585682	20	0.0564855	0.00281594	21.8456	ebi-a-GCST90027726
k_Bacteria.p_Proteobacteria.c_Betaproteobacteria.o_Burkholderiales.f_Sutterellaceae.g_Parasutterella	rs34613239	A	G	-0.15271	3.75656e-06	144005379	7738	0.0330225	2	0.127172	0.00275605	21.3798	ebi-a-GCST90027727
k_Bacteria.p_Proteobacteria.c_Betaproteobacteria.o_Burkholderiales.f_Sutterellaceae.g_Parasutterella	rs10177566	T	C	-0.113852	6.8303e-06	5693299	7738	0.0253065	2	0.26569	0.00260888	20.2351	ebi-a-GCST90027727
k_Bacteria.p_Proteobacteria.c_Betaproteobacteria.o_Burkholderiales.f_Sutterellaceae.g_Parasutterella	rs9847008	G	T	-0.122326	2.90402e-06	2063046	7738	0.0261521	3	0.24817	0.00281948	21.8732	ebi-a-GCST90027727
k_Bacteria.p_Proteobacteria.c_Betaproteobacteria.o_Burkholderiales.f_Sutterellaceae.g_Parasutterella	rs11715674	C	T	-0.132411	6.20969e-07	60879866	7738	0.0265641	3	0.22381	0.00320064	24.8397	ebi-a-GCST90027727
k_Bacteria.p_Proteobacteria.c_Betaproteobacteria.o_Burkholderiales.f_Sutterellaceae.g_Parasutterella	rs10036326	C	T	0.245305	2.91662e-06	97764402	7738	0.0524537	5	0.0560296	0.00281842	21.8649	ebi-a-GCST90027727
k_Bacteria.p_Proteobacteria.c_Betaproteobacteria.o_Burkholderiales.f_Sutterellaceae.g_Parasutterella	rs10981640	A	C	-0.137657	2.82813e-06	115897803	7738	0.0293955	9	0.175092	0.00282603	21.9241	ebi-a-GCST90027727
k_Bacteria.p_Proteobacteria.c_Betaproteobacteria.o_Burkholderiales.f_Sutterellaceae.g_Parasutterella	rs11595913	C	T	0.142761	4.30646e-06	103041525	7738	0.0310618	10	0.155412	0.00272241	21.118	ebi-a-GCST90027727
k_Bacteria.p_Proteobacteria.c_Betaproteobacteria.o_Burkholderiales.f_Sutterellaceae.g_Parasutterella	rs56085972	T	C	0.118084	5.71979e-06	131366686	7738	0.0260299	12	0.241758	0.0026525	20.5743	ebi-a-GCST90027727
k_Bacteria.p_Proteobacteria.c_Betaproteobacteria.o_Burkholderiales.f_Sutterellaceae.g_Parasutterella	rs11067048	C	G	0.106493	3.33388e-06	114766393	7738	0.0229062	12	0.385316	0.00278545	21.6085	ebi-a-GCST90027727
k_Bacteria.p_Proteobacteria.c_Betaproteobacteria.o_Burkholderiales.f_Sutterellaceae.g_Parasutterella	rs17472393	G	C	0.229104	9.70845e-06	100056531	7738	0.0517916	13	0.0601733	0.00252244	19.563	ebi-a-GCST90027727
k_Bacteria.p_Proteobacteria.c_Betaproteobacteria.o_Burkholderiales.f_Sutterellaceae.g_Parasutterella	rs62003625	T	C	0.152309	4.14133e-06	32404937	7738	0.0330808	15	0.131624	0.00273201	21.1927	ebi-a-GCST90027727
k_Bacteria.p_Proteobacteria.c_Betaproteobacteria.o_Burkholderiales.f_Sutterellaceae.g_Parasutterella	rs2384942	G	C	0.106283	4.51211e-06	1099842	7738	0.0231742	19	0.631685	0.00271088	21.0284	ebi-a-GCST90027727
k_Bacteria.p_Proteobacteria.c_Betaproteobacteria.o_Burkholderiales.f_Sutterellaceae.g_Parasutterella	rs6026349	T	C	0.112082	2.15953e-06	57125934	7738	0.0236565	20	0.328205	0.00289257	22.4418	ebi-a-GCST90027727
k_Bacteria.p_Proteobacteria.c_Betaproteobacteria.o_Burkholderiales.f_Sutterellaceae.g_Sutterellaceae_unclassified	rs116693483	T	G	0.281141	2.81333e-06	75660834	7738	0.0600215	2	0.0563084	0.00282733	21.9342	ebi-a-GCST90027728
k_Bacteria.p_Proteobacteria.c_Betaproteobacteria.o_Burkholderiales.f_Sutterellaceae.g_Sutterellaceae_unclassified	rs56246718	G	C	0.142216	2.99034e-06	184581820	7738	0.0304435	4	0.264851	0.00281226	21.817	ebi-a-GCST90027728
k_Bacteria.p_Proteobacteria.c_Betaproteobacteria.o_Burkholderiales.f_Sutterellaceae.g_Sutterellaceae_unclassified	rs62501151	T	G	-0.1337	4.64098e-06	23134901	7738	0.0291896	8	0.274887	0.00270397	20.9746	ebi-a-GCST90027728
k_Bacteria.p_Proteobacteria.c_Betaproteobacteria.o_Burkholderiales.f_Sutterellaceae.g_Sutterellaceae_unclassified	rs1685109	C	T	-0.198968	9.26275e-06	32211367	7738	0.0448762	8	0.0893011	0.00253398	19.6527	ebi-a-GCST90027728
k_Bacteria.p_Proteobacteria.c_Betaproteobacteria.o_Burkholderiales.f_Sutterellaceae.g_Sutterellaceae_unclassified	rs10898147	T	C	-0.136615	6.92213e-06	83335977	7738	0.0303855	11	0.233233	0.00260557	20.2093	ebi-a-GCST90027728
k_Bacteria.p_Proteobacteria.c_Betaproteobacteria.o_Burkholderiales.f_Sutterellaceae.g_Sutterellaceae_unclassified	rs1985586	T	G	-0.113169	9.84419e-06	54496487	7738	0.0256005	12	0.524114	0.00251903	19.5365	ebi-a-GCST90027728
k_Bacteria.p_Proteobacteria.c_Betaproteobacteria.o_Burkholderiales.f_Sutterellaceae.g_Sutterella	rs61790480	T	G	0.164248	5.55636e-06	170532111	7738	0.0361573	3	0.0766359	0.00265964	20.6298	ebi-a-GCST90027729
k_Bacteria.p_Proteobacteria.c_Betaproteobacteria.o_Burkholderiales.f_Sutterellaceae.g_Sutterella	rs11783357	T	C	-0.110598	4.46293e-06	144803616	7738	0.0241028	8	0.800063	0.00271363	21.0498	ebi-a-GCST90027729
k_Bacteria.p_Proteobacteria.c_Betaproteobacteria.o_Burkholderiales.f_Sutterellaceae.g_Sutterella	rs6478652	T	G	-0.104323	5.13393e-06	126987143	7738	0.0228817	9	0.229972	0.00267911	20.7812	ebi-a-GCST90027729
k_Bacteria.p_Proteobacteria.c_Betaproteobacteria.o_Burkholderiales.f_Sutterellaceae.g_Sutterella	rs1421280	T	C	-0.104294	8.36855e-06	72726920	7738	0.0234077	13	0.797244	0.00255894	19.8467	ebi-a-GCST90027729
k_Bacteria.p_Proteobacteria.c_Betaproteobacteria.o_Burkholderiales.f_Sutterellaceae.g_Sutterella	rs7179502	A	G	0.102337	2.84368e-06	101478959	7738	0.0218584	15	0.26408	0.00282469	21.9137	ebi-a-GCST90027729
k_Bacteria.p_Proteobacteria.c_Betaproteobacteria.o_Burkholderiales.f_Sutterellaceae.g_Sutterella	rs111481125	G	C	0.128668	1.6323e-06	7564269	7738	0.0268377	19	0.27025	0.00296165	22.9794	ebi-a-GCST90027729
k_Bacteria.p_Proteobacteria.c_Deltaproteobacteria.o_Desulfovibrionales.f_Desulfovibrionaceae.g_Bilophila	rs2990682	G	C	0.0864227	3.97942e-06	13839382	7738	0.0187368	1	0.304692	0.00274185	21.2693	ebi-a-GCST90027730
k_Bacteria.p_Proteobacteria.c_Deltaproteobacteria.o_Desulfovibrionales.f_Desulfovibrionaceae.g_Bilophila	rs2579005	G	T	0.0910688	2.20897e-06	216484768	7738	0.01924	2	0.70095	0.00288699	22.3984	ebi-a-GCST90027730
k_Bacteria.p_Proteobacteria.c_Deltaproteobacteria.o_Desulfovibrionales.f_Desulfovibrionaceae.g_Bilophila	rs13009600	A	G	0.0773765	9.35255e-06	211772624	7738	0.0174601	2	0.382966	0.0025316	19.6342	ebi-a-GCST90027730
k_Bacteria.p_Proteobacteria.c_Deltaproteobacteria.o_Desulfovibrionales.f_Desulfovibrionaceae.g_Bilophila	rs77848425	T	C	0.12911	5.79562e-06	186557727	7738	0.0284778	4	0.106589	0.00264927	20.5492	ebi-a-GCST90027730
k_Bacteria.p_Proteobacteria.c_Deltaproteobacteria.o_Desulfovibrionales.f_Desulfovibrionaceae.g_Bilophila	rs6958516	C	G	-0.090388	1.94178e-06	158240602	7738	0.0189915	7	0.305548	0.0029188	22.646	ebi-a-GCST90027730
k_Bacteria.p_Proteobacteria.c_Deltaproteobacteria.o_Desulfovibrionales.f_Desulfovibrionaceae.g_Bilophila	rs12913320	T	C	-0.0932645	8.10289e-06	89377788	7738	0.0208999	15	0.236869	0.00256684	19.9082	ebi-a-GCST90027730
k_Bacteria.p_Proteobacteria.c_Deltaproteobacteria.o_Desulfovibrionales.f_Desulfovibrionaceae.g_Bilophila	rs73539554	T	C	-0.161697	2.22418e-06	20484610	7738	0.0341716	19	0.0863916	0.00288529	22.3852	ebi-a-GCST90027730
k_Bacteria.p_Proteobacteria.c_Deltaproteobacteria.o_Desulfovibrionales.f_Desulfovibrionaceae.g_Bilophila	rs1780628	T	A	0.0805221	3.89e-06	37001409	7738	0.0174397	20	0.406348	0.00274744	21.3128	ebi-a-GCST90027730
k_Bacteria.p_Proteobacteria.c_Deltaproteobacteria.o_Desulfovibrionales.f_Desulfovibrionaceae.g_Desulfovibrio	rs2477580	G	A	0.146444	1.25693e-06	111787395	7738	0.0302167	1	0.747226	0.00302625	23.4821	ebi-a-GCST90027731
k_Bacteria.p_Proteobacteria.c_Deltaproteobacteria.o_Desulfovibrionales.f_Desulfovibrionaceae.g_Desulfovibrio	rs12466754	T	C	-0.208624	7.18224e-06	19878289	7738	0.0464826	2	0.0887719	0.00259651	20.1389	ebi-a-GCST90027731
k_Bacteria.p_Proteobacteria.c_Gammaproteobacteria.o_Enterobacteriales.f_Enterobacteriaceae.g_Escherichia	rs11676886	G	A	0.0901209	8.42287e-06	97249011	7738	0.020233	2	0.629911	0.00255735	19.8344	ebi-a-GCST90027732
k_Bacteria.p_Proteobacteria.c_Gammaproteobacteria.o_Enterobacteriales.f_Enterobacteriaceae.g_Escherichia	rs62242204	A	G	-0.102919	9.44409e-06	30236230	7738	0.0232348	3	0.233664	0.00252921	19.6156	ebi-a-GCST90027732
k_Bacteria.p_Proteobacteria.c_Gammaproteobacteria.o_Enterobacteriales.f_Enterobacteriaceae.g_Escherichia	rs66723961	G	C	0.130347	7.95793e-06	191258867	7738	0.0291844	3	0.135726	0.00257131	19.9429	ebi-a-GCST90027732
k_Bacteria.p_Proteobacteria.c_Gammaproteobacteria.o_Enterobacteriales.f_Enterobacteriaceae.g_Escherichia	rs13138313	T	C	0.090024	2.96702e-06	146977979	7738	0.0192643	4	0.41414	0.00281422	21.8322	ebi-a-GCST90027732
k_Bacteria.p_Proteobacteria.c_Gammaproteobacteria.o_Enterobacteriales.f_Enterobacteriaceae.g_Escherichia	rs11731238	G	A	-0.176657	8.67681e-06	1063833	7738	0.0397182	4	0.0666628	0.00255003	19.7775	ebi-a-GCST90027732
k_Bacteria.p_Proteobacteria.c_Gammaproteobacteria.o_Enterobacteriales.f_Enterobacteriaceae.g_Escherichia	rs115534005	C	T	0.222864	9.66207e-07	44055894	7738	0.0454974	5	0.0506552	0.00309124	23.988	ebi-a-GCST90027732
k_Bacteria.p_Proteobacteria.c_Gammaproteobacteria.o_Enterobacteriales.f_Enterobacteriaceae.g_Escherichia	rs112572980	G	A	0.195442	6.45684e-06	12752767	7738	0.0433271	6	0.0531246	0.00262269	20.3425	ebi-a-GCST90027732
k_Bacteria.p_Proteobacteria.c_Gammaproteobacteria.o_Enterobacteriales.f_Enterobacteriaceae.g_Escherichia	rs17058001	T	C	0.181601	7.44938e-06	130150468	7738	0.0405322	6	0.059268	0.00258751	20.0689	ebi-a-GCST90027732
k_Bacteria.p_Proteobacteria.c_Gammaproteobacteria.o_Enterobacteriales.f_Enterobacteriaceae.g_Escherichia	rs2791437	A	G	-0.116971	3.64603e-06	125844582	7738	0.0252604	9	0.192315	0.00276341	21.437	ebi-a-GCST90027732
k_Bacteria.p_Proteobacteria.c_Gammaproteobacteria.o_Enterobacteriales.f_Enterobacteriaceae.g_Escherichia	rs2362966	C	G	0.184059	7.75515e-06	125560687	7738	0.0411597	10	0.066988	0.00257763	19.9921	ebi-a-GCST90027732
k_Bacteria.p_Proteobacteria.c_Gammaproteobacteria.o_Enterobacteriales.f_Enterobacteriaceae.g_Escherichia	rs1246347	G	C	0.091836	4.03274e-06	131911441	7738	0.0199224	12	0.355647	0.00273856	21.2437	ebi-a-GCST90027732
k_Bacteria.p_Proteobacteria.c_Gammaproteobacteria.o_Enterobacteriales.f_Enterobacteriaceae.g_Escherichia	rs1983438	G	A	0.0865054	9.97195e-06	61444056	7738	0.0195812	12	0.388413	0.00251585	19.5117	ebi-a-GCST90027732
k_Bacteria.p_Proteobacteria.c_Gammaproteobacteria.o_Pasteurellales.f_Pasteurellaceae.g_Haemophilus	rs7651754	C	T	-0.215544	5.82452e-06	44175797	7738	0.0475535	3	0.109385	0.00264805	20.5397	ebi-a-GCST90027733
k_Bacteria.p_Proteobacteria.c_Gammaproteobacteria.o_Pasteurellales.f_Pasteurellaceae.g_Haemophilus	rs983309	G	T	-0.197113	4.71933e-06	9177732	7738	0.043067	8	0.874439	0.00269984	20.9425	ebi-a-GCST90027733
k_Bacteria.p_Proteobacteria.c_Gammaproteobacteria.o_Pasteurellales.f_Pasteurellaceae.g_Haemophilus	rs7132825	A	G	0.230437	5.26538e-06	1500603	7738	0.0506019	12	0.0865655	0.00267288	20.7328	ebi-a-GCST90027733
k_Bacteria.p_Proteobacteria.c_Gammaproteobacteria.o_Pasteurellales.f_Pasteurellaceae.g_Haemophilus	rs56162052	C	T	-0.159873	1.98112e-06	36205502	7738	0.0336197	17	0.725439	0.00291385	22.6074	ebi-a-GCST90027733
k_Bacteria.p_Proteobacteria.c_Gammaproteobacteria.o_Pasteurellales.f_Pasteurellaceae.g_Haemophilus	rs76236729	T	C	0.188796	9.39053e-06	8831132	7738	0.0426104	18	0.129339	0.00253061	19.6265	ebi-a-GCST90027733
k_Bacteria.p_Verrucomicrobia.c_Verrucomicrobiae.o_Verrucomicrobiales.f_Verrucomicrobiaceae.g_Akkermansia	rs12710731	T	C	0.0910033	5.01153e-06	16720355	7738	0.019938	2	0.290693	0.00268506	20.8276	ebi-a-GCST90027734
k_Bacteria.p_Verrucomicrobia.c_Verrucomicrobiae.o_Verrucomicrobiales.f_Verrucomicrobiaceae.g_Akkermansia	rs4670221	G	C	-0.0902391	7.46689e-06	38050232	7738	0.020143	2	0.308248	0.00258695	20.0645	ebi-a-GCST90027734
k_Bacteria.p_Verrucomicrobia.c_Verrucomicrobiae.o_Verrucomicrobiales.f_Verrucomicrobiaceae.g_Akkermansia	rs6823767	C	T	0.0928428	7.43207e-06	151295085	7738	0.0207196	4	0.261341	0.00258809	20.0734	ebi-a-GCST90027734
k_Bacteria.p_Verrucomicrobia.c_Verrucomicrobiae.o_Verrucomicrobiales.f_Verrucomicrobiaceae.g_Akkermansia	rs68058313	T	C	0.190878	1.18329e-06	24990890	7738	0.0392882	5	0.0641869	0.00304114	23.598	ebi-a-GCST90027734
k_Bacteria.p_Verrucomicrobia.c_Verrucomicrobiae.o_Verrucomicrobiales.f_Verrucomicrobiaceae.g_Akkermansia	rs1298928	G	T	0.106723	6.32936e-06	118836004	7738	0.0236369	5	0.182956	0.00262763	20.3809	ebi-a-GCST90027734
k_Bacteria.p_Verrucomicrobia.c_Verrucomicrobiae.o_Verrucomicrobiales.f_Verrucomicrobiaceae.g_Akkermansia	rs9368149	G	A	-0.124406	1.70067e-06	20097305	7738	0.0259934	6	0.172487	0.00295151	22.9005	ebi-a-GCST90027734
k_Bacteria.p_Verrucomicrobia.c_Verrucomicrobiae.o_Verrucomicrobiales.f_Verrucomicrobiaceae.g_Akkermansia	rs36119306	T	A	0.108922	3.4091e-06	37707962	7738	0.0234519	6	0.197307	0.00277995	21.5657	ebi-a-GCST90027734
k_Bacteria.p_Verrucomicrobia.c_Verrucomicrobiae.o_Verrucomicrobiales.f_Verrucomicrobiaceae.g_Akkermansia	rs7912369	G	A	0.0884855	9.04191e-06	2005604	7738	0.0199341	10	0.702824	0.00253991	19.6988	ebi-a-GCST90027734
k_Bacteria.p_Verrucomicrobia.c_Verrucomicrobiae.o_Verrucomicrobiales.f_Verrucomicrobiaceae.g_Akkermansia	rs7482174	G	A	-0.0853347	6.73736e-06	67577945	7738	0.0189556	11	0.58638	0.00261223	20.2611	ebi-a-GCST90027734
k_Bacteria.p_Verrucomicrobia.c_Verrucomicrobiae.o_Verrucomicrobiales.f_Verrucomicrobiaceae.g_Akkermansia	rs55926131	T	C	-0.105925	1.70043e-07	115085267	7738	0.0202555	12	0.611517	0.00352168	27.34	ebi-a-GCST90027734
k_Bacteria.p_Verrucomicrobia.c_Verrucomicrobiae.o_Verrucomicrobiales.f_Verrucomicrobiaceae.g_Akkermansia	rs166570	G	C	-0.0893902	2.79209e-06	65405314	7738	0.0190779	12	0.636465	0.00282917	21.9486	ebi-a-GCST90027734
k_Bacteria.p_Verrucomicrobia.c_Verrucomicrobiae.o_Verrucomicrobiales.f_Verrucomicrobiaceae.g_Akkermansia	rs35895642	T	C	0.109922	1.59122e-06	37816202	7738	0.0229031	15	0.198579	0.00296798	23.0286	ebi-a-GCST90027734
k_Bacteria.p_Verrucomicrobia.c_Verrucomicrobiae.o_Verrucomicrobiales.f_Verrucomicrobiaceae.g_Akkermansia	rs1532932	G	A	-0.100048	7.30853e-06	10082174	7738	0.0223097	16	0.786723	0.00259223	20.1056	ebi-a-GCST90027734
k_Bacteria.p_Verrucomicrobia.c_Verrucomicrobiae.o_Verrucomicrobiales.f_Verrucomicrobiaceae.g_Akkermansia	rs79041579	A	G	0.127155	1.97088e-07	47860915	7738	0.0244433	17	0.1829	0.003485	27.0542	ebi-a-GCST90027734
k_Bacteria.p_Verrucomicrobia.c_Verrucomicrobiae.o_Verrucomicrobiales.f_Verrucomicrobiaceae.g_Akkermansia	rs2523176	T	C	0.10972	5.69443e-06	2272309	7738	0.0241811	19	0.204089	0.00265361	20.5829	ebi-a-GCST90027734
k_Bacteria.p_Actinobacteria.c_Actinobacteria.o_Actinomycetales	rs13236023	A	G	0.136667	7.95225e-06	21591664	7738	0.0305984	7	0.438839	0.00257148	19.9442	ebi-a-GCST90027735
k_Bacteria.p_Actinobacteria.c_Actinobacteria.o_Actinomycetales	rs888195	C	G	0.159694	5.58239e-07	2834412	7738	0.031906	12	0.335821	0.00322701	25.045	ebi-a-GCST90027735
k_Bacteria.p_Actinobacteria.c_Actinobacteria.o_Actinomycetales	rs7334276	C	T	0.196266	4.63479e-06	43399563	7738	0.0428465	13	0.152166	0.0027043	20.9772	ebi-a-GCST90027735
k_Bacteria.p_Actinobacteria.c_Actinobacteria.o_Bifidobacteriales	rs1546579	T	C	-0.0772113	7.19731e-06	61319955	7738	0.0172048	1	0.405264	0.002596	20.1349	ebi-a-GCST90027736
k_Bacteria.p_Actinobacteria.c_Actinobacteria.o_Bifidobacteriales	rs182549	T	C	-0.153278	5.91425e-15	136616754	7738	0.0196365	2	0.755025	0.00781262	60.9143	ebi-a-GCST90027736
k_Bacteria.p_Actinobacteria.c_Actinobacteria.o_Bifidobacteriales	rs4851317	G	T	0.0860767	3.85709e-06	101054149	7738	0.0186356	2	0.694654	0.00274954	21.3291	ebi-a-GCST90027736
k_Bacteria.p_Actinobacteria.c_Actinobacteria.o_Bifidobacteriales	rs74452406	T	C	-0.175989	2.17947e-07	63012872	7738	0.0339529	3	0.0723787	0.00346006	26.8599	ebi-a-GCST90027736
k_Bacteria.p_Actinobacteria.c_Actinobacteria.o_Bifidobacteriales	rs4859454	T	C	0.122763	3.04839e-06	77541509	7738	0.0263015	4	0.114125	0.00280753	21.7802	ebi-a-GCST90027736
k_Bacteria.p_Actinobacteria.c_Actinobacteria.o_Bifidobacteriales	rs11732081	T	C	0.0783349	6.94065e-06	62600906	7738	0.0174252	4	0.364727	0.00260491	20.2043	ebi-a-GCST90027736
k_Bacteria.p_Actinobacteria.c_Actinobacteria.o_Bifidobacteriales	rs4472164	G	A	-0.125369	5.29493e-06	168344708	7738	0.0275371	4	0.103173	0.00267149	20.722	ebi-a-GCST90027736
k_Bacteria.p_Actinobacteria.c_Actinobacteria.o_Bifidobacteriales	rs12657170	C	T	0.0785189	2.72151e-06	79643369	7738	0.0167389	5	0.46418	0.00283552	21.998	ebi-a-GCST90027736
k_Bacteria.p_Actinobacteria.c_Actinobacteria.o_Bifidobacteriales	rs10455532	G	A	-0.0769356	4.23662e-06	92883361	7738	0.0167272	6	0.552534	0.00272643	21.1493	ebi-a-GCST90027736
k_Bacteria.p_Actinobacteria.c_Actinobacteria.o_Bifidobacteriales	rs77432108	T	A	0.0957298	8.88383e-06	74446780	7738	0.0215477	8	0.183749	0.00254424	19.7324	ebi-a-GCST90027736
k_Bacteria.p_Actinobacteria.c_Actinobacteria.o_Bifidobacteriales	rs61939486	C	T	-0.110897	5.39473e-06	119663906	7738	0.0243794	12	0.148052	0.00266689	20.6862	ebi-a-GCST90027736
k_Bacteria.p_Actinobacteria.c_Actinobacteria.o_Bifidobacteriales	rs10873640	T	C	0.0909807	6.01742e-06	24025547	7738	0.0201028	15	0.759057	0.00264003	20.4773	ebi-a-GCST90027736
k_Bacteria.p_Actinobacteria.c_Actinobacteria.o_Bifidobacteriales	rs34823013	G	T	-0.0869105	7.78736e-06	552579	7738	0.0194389	19	0.661291	0.00257663	19.9843	ebi-a-GCST90027736
k_Bacteria.p_Actinobacteria.c_Actinobacteria.o_Coriobacteriales	rs77502228	T	A	-0.160699	5.33716e-06	140505773	7738	0.0353101	2	0.0575034	0.00266955	20.707	ebi-a-GCST90027737
k_Bacteria.p_Actinobacteria.c_Actinobacteria.o_Coriobacteriales	rs6793441	A	C	0.0834256	7.87372e-06	8775223	7738	0.0186693	3	0.323931	0.00257392	19.9632	ebi-a-GCST90027737
k_Bacteria.p_Actinobacteria.c_Actinobacteria.o_Coriobacteriales	rs28806584	C	G	-0.08201	4.49211e-06	68010971	7738	0.017878	3	0.696357	0.00271199	21.037	ebi-a-GCST90027737
k_Bacteria.p_Actinobacteria.c_Actinobacteria.o_Coriobacteriales	rs4234207	G	A	0.118166	1.10365e-06	194731909	7738	0.0242532	3	0.86877	0.00305836	23.732	ebi-a-GCST90027737
k_Bacteria.p_Actinobacteria.c_Actinobacteria.o_Coriobacteriales	rs2907732	A	C	0.0825064	2.66686e-06	153780749	7738	0.0175735	7	0.606662	0.0028405	22.0367	ebi-a-GCST90027737
k_Bacteria.p_Actinobacteria.c_Actinobacteria.o_Coriobacteriales	rs78362376	G	C	0.123064	3.843e-06	106944849	7738	0.026639	8	0.105462	0.00275043	21.336	ebi-a-GCST90027737
k_Bacteria.p_Actinobacteria.c_Actinobacteria.o_Coriobacteriales	rs7831606	A	T	-0.0995627	7.06074e-06	128455694	7738	0.0221652	8	0.163846	0.0026007	20.1715	ebi-a-GCST90027737
k_Bacteria.p_Actinobacteria.c_Actinobacteria.o_Coriobacteriales	rs550057	T	C	0.110155	3.02942e-09	136146597	7738	0.0185759	9	0.250228	0.00452388	35.1558	ebi-a-GCST90027737
k_Bacteria.p_Actinobacteria.c_Actinobacteria.o_Coriobacteriales	rs11652058	A	G	0.0912553	4.60182e-06	64584932	7738	0.0199153	17	0.217003	0.00270606	20.9909	ebi-a-GCST90027737
k_Bacteria.p_Actinobacteria.c_Actinobacteria.o_Coriobacteriales	rs2849714	C	T	0.122786	5.31876e-06	43208598	7738	0.0269752	21	0.10702	0.00267041	20.7136	ebi-a-GCST90027737
k_Bacteria.p_Bacteroidetes.c_Bacteroidia.o_Bacteroidales	rs10158939	A	G	0.0808508	3.67985e-06	242223343	7738	0.0174673	1	0.375746	0.00276113	21.4193	ebi-a-GCST90027738
k_Bacteria.p_Bacteroidetes.c_Bacteroidia.o_Bacteroidales	rs2807619	T	C	0.12989	6.67529e-06	60448209	7738	0.0288403	1	0.0891517	0.00261449	20.2787	ebi-a-GCST90027738
k_Bacteria.p_Bacteroidetes.c_Bacteroidia.o_Bacteroidales	rs1023692	C	T	-0.0987338	6.97381e-07	67868756	7738	0.0198976	2	0.771301	0.00317192	24.616	ebi-a-GCST90027738
k_Bacteria.p_Bacteroidetes.c_Bacteroidia.o_Bacteroidales	rs9843097	T	C	0.0867558	5.42338e-06	150197676	7738	0.0190768	3	0.240726	0.00266562	20.6763	ebi-a-GCST90027738
k_Bacteria.p_Bacteroidetes.c_Bacteroidia.o_Bacteroidales	rs2603095	T	G	-0.0852399	4.59674e-06	177175752	7738	0.0186016	4	0.743202	0.00270632	20.9929	ebi-a-GCST90027738
k_Bacteria.p_Bacteroidetes.c_Bacteroidia.o_Bacteroidales	rs73098732	A	G	0.0995352	5.39523e-06	43503949	7738	0.0218816	7	0.170003	0.0026669	20.6863	ebi-a-GCST90027738
k_Bacteria.p_Bacteroidetes.c_Bacteroidia.o_Bacteroidales	rs13283363	G	A	0.164549	1.22614e-07	34842242	7738	0.0311082	9	0.0863951	0.00360284	27.9723	ebi-a-GCST90027738
k_Bacteria.p_Bacteroidetes.c_Bacteroidia.o_Bacteroidales	rs74949229	A	G	0.147441	2.16147e-07	9526946	7738	0.0284367	10	0.0938822	0.00346213	26.8761	ebi-a-GCST90027738
k_Bacteria.p_Bacteroidetes.c_Bacteroidia.o_Bacteroidales	rs10836532	T	G	0.0839359	1.73173e-06	4745154	7738	0.0175508	11	0.351076	0.00294707	22.866	ebi-a-GCST90027738
k_Bacteria.p_Bacteroidetes.c_Bacteroidia.o_Bacteroidales	rs28538857	T	C	0.176927	6.49083e-06	87689365	7738	0.0392322	15	0.0530423	0.00262141	20.3325	ebi-a-GCST90027738
k_Bacteria.p_Bacteroidetes.c_Bacteroidia.o_Bacteroidales	rs11657406	T	G	-0.101785	3.17344e-06	7249870	7738	0.0218457	17	0.166085	0.00279763	21.7032	ebi-a-GCST90027738
k_Bacteria.p_Bacteroidetes.c_Bacteroidia.o_Bacteroidales	rs783253	C	T	-0.0833995	9.76203e-06	72498434	7738	0.0188585	17	0.72146	0.00252109	19.5524	ebi-a-GCST90027738
k_Bacteria.p_Bacteroidetes.c_Bacteroidia.o_Bacteroidales	rs2698177	G	A	-0.171814	2.47144e-06	68747115	7738	0.0364749	18	0.945889	0.00285928	22.1828	ebi-a-GCST90027738
k_Bacteria.p_Firmicutes.c_Bacilli.o_Lactobacillales	rs12064418	T	C	0.149719	8.36855e-06	16761962	7738	0.0336029	1	0.163086	0.00255893	19.8467	ebi-a-GCST90027739
k_Bacteria.p_Firmicutes.c_Bacilli.o_Lactobacillales	rs75005855	A	T	-0.23429	6.28116e-06	175381699	7738	0.051872	1	0.053901	0.00262948	20.3953	ebi-a-GCST90027739
k_Bacteria.p_Firmicutes.c_Bacilli.o_Lactobacillales	rs11694441	A	C	-0.156202	4.39612e-06	119541381	7738	0.0340182	2	0.125619	0.00271732	21.0784	ebi-a-GCST90027739
k_Bacteria.p_Firmicutes.c_Bacilli.o_Lactobacillales	rs76752365	C	G	-0.159306	1.04193e-06	118350858	7738	0.0326209	3	0.135036	0.00307261	23.843	ebi-a-GCST90027739
k_Bacteria.p_Firmicutes.c_Bacilli.o_Lactobacillales	rs17052168	C	T	0.155888	7.86683e-06	175395062	7738	0.0348837	4	0.11767	0.00257414	19.9649	ebi-a-GCST90027739
k_Bacteria.p_Firmicutes.c_Bacilli.o_Lactobacillales	rs7703260	C	T	-0.151658	7.17794e-07	141901900	7738	0.0305978	5	0.155324	0.00316479	24.5605	ebi-a-GCST90027739
k_Bacteria.p_Firmicutes.c_Bacilli.o_Lactobacillales	rs946119	T	C	-0.169496	3.59617e-06	97513091	7738	0.036581	6	0.107641	0.00276679	21.4633	ebi-a-GCST90027739
k_Bacteria.p_Firmicutes.c_Bacilli.o_Lactobacillales	rs1960416	T	C	0.13484	6.20226e-06	18785706	7738	0.029836	8	0.175817	0.00263259	20.4194	ebi-a-GCST90027739
k_Bacteria.p_Firmicutes.c_Bacilli.o_Lactobacillales	rs77655905	A	G	0.165351	6.45833e-06	126611387	7738	0.0366567	10	0.103922	0.00262263	20.342	ebi-a-GCST90027739
k_Bacteria.p_Firmicutes.c_Bacilli.o_Lactobacillales	rs12889801	T	C	-0.101056	8.07105e-06	38756561	7738	0.0226416	14	0.498558	0.00256782	19.9158	ebi-a-GCST90027739
k_Bacteria.p_Firmicutes.c_Bacilli.o_Lactobacillales	rs1400577	G	A	-0.102174	5.63054e-06	73551996	7738	0.0225061	16	0.600301	0.00265642	20.6048	ebi-a-GCST90027739
k_Bacteria.p_Firmicutes.c_Bacilli.o_Lactobacillales	rs3892326	C	T	-0.131019	6.07617e-08	43018030	7738	0.0241887	21	0.480319	0.00377721	29.3313	ebi-a-GCST90027739
k_Bacteria.p_Firmicutes.c_Clostridia.o_Clostridiales	rs1023692	C	T	0.0996851	4.55953e-07	67868756	7738	0.0197632	2	0.771282	0.00327711	25.4351	ebi-a-GCST90027740
k_Bacteria.p_Firmicutes.c_Clostridia.o_Clostridiales	rs7794348	A	G	0.161458	5.20811e-06	138966254	7738	0.0354367	7	0.0548254	0.00267559	20.7539	ebi-a-GCST90027740
k_Bacteria.p_Firmicutes.c_Clostridia.o_Clostridiales	rs12675379	C	T	0.0754182	5.20415e-06	117505928	7738	0.0165522	8	0.515953	0.00267577	20.7553	ebi-a-GCST90027740
k_Bacteria.p_Firmicutes.c_Clostridia.o_Clostridiales	rs601224	C	A	0.0738045	7.70602e-06	60880658	7738	0.0164993	8	0.387117	0.0025792	20.0043	ebi-a-GCST90027740
k_Bacteria.p_Firmicutes.c_Clostridia.o_Clostridiales	rs74949229	A	G	-0.140257	6.84242e-07	9526946	7738	0.0282447	10	0.0938701	0.00317662	24.6526	ebi-a-GCST90027740
k_Bacteria.p_Firmicutes.c_Clostridia.o_Clostridiales	rs34566098	G	A	0.174315	4.60087e-06	126860657	7738	0.0380417	10	0.0538268	0.0027061	20.9912	ebi-a-GCST90027740
k_Bacteria.p_Firmicutes.c_Clostridia.o_Clostridiales	rs10766557	C	G	-0.076171	6.68405e-06	19447547	7738	0.0169137	11	0.346886	0.00261419	20.2764	ebi-a-GCST90027740
k_Bacteria.p_Firmicutes.c_Erysipelotrichia.o_Erysipelotrichales	rs78685125	T	C	-0.174418	8.80887e-06	37667096	7738	0.0392434	3	0.0669123	0.00254632	19.7486	ebi-a-GCST90027741
k_Bacteria.p_Firmicutes.c_Erysipelotrichia.o_Erysipelotrichales	rs4975752	G	T	-0.101685	9.94535e-06	1880588	7738	0.0230142	5	0.230866	0.00251651	19.5169	ebi-a-GCST90027741
k_Bacteria.p_Firmicutes.c_Erysipelotrichia.o_Erysipelotrichales	rs733330	G	A	0.10053	2.46082e-06	94158704	7738	0.0213377	8	0.33704	0.00286038	22.1914	ebi-a-GCST90027741
k_Bacteria.p_Firmicutes.c_Erysipelotrichia.o_Erysipelotrichales	rs75298326	T	A	-0.18366	9.71136e-06	24268068	7738	0.041519	12	0.0592882	0.00252238	19.5624	ebi-a-GCST90027741
k_Bacteria.p_Firmicutes.c_Erysipelotrichia.o_Erysipelotrichales	rs11652559	C	T	0.115997	4.56667e-06	36002599	7738	0.025306	17	0.807699	0.00270795	21.0056	ebi-a-GCST90027741
k_Bacteria.p_Firmicutes.c_Erysipelotrichia.o_Erysipelotrichales	rs62131327	C	T	0.146411	9.54201e-06	775626	7738	0.0330701	19	0.104702	0.00252667	19.5959	ebi-a-GCST90027741
k_Bacteria.p_Firmicutes.c_Erysipelotrichia.o_Erysipelotrichales	rs73037929	T	G	-0.210453	1.67668e-06	28461212	7738	0.0439456	19	0.0539829	0.00295505	22.9281	ebi-a-GCST90027741
k_Bacteria.p_Firmicutes.c_Erysipelotrichia.o_Erysipelotrichales	rs73114746	T	C	0.153275	4.12933e-06	43873729	7738	0.0332862	20	0.099634	0.00273273	21.1983	ebi-a-GCST90027741
k_Bacteria.p_Firmicutes.c_Negativicutes.o_Selenomonadales	rs12472147	G	A	-0.128329	1.27632e-06	124572776	7738	0.0264956	2	0.855652	0.00302245	23.4525	ebi-a-GCST90027742
k_Bacteria.p_Firmicutes.c_Negativicutes.o_Selenomonadales	rs176564	G	A	-0.15334	5.59268e-06	105812525	7738	0.0337662	7	0.910342	0.00265804	20.6174	ebi-a-GCST90027742
k_Bacteria.p_Firmicutes.c_Negativicutes.o_Selenomonadales	rs10736970	C	T	-0.0913735	8.08872e-06	3387104	7738	0.0204744	10	0.741775	0.00256728	19.9116	ebi-a-GCST90027742
k_Bacteria.p_Firmicutes.c_Negativicutes.o_Selenomonadales	rs78791321	A	G	0.153277	3.04895e-06	69317280	7738	0.0328393	11	0.0809067	0.00280748	21.7798	ebi-a-GCST90027742
k_Bacteria.p_Firmicutes.c_Negativicutes.o_Selenomonadales	rs77764206	C	T	0.197354	3.18706e-06	91611380	7738	0.0423653	12	0.0504393	0.00279657	21.695	ebi-a-GCST90027742
k_Bacteria.p_Firmicutes.c_Negativicutes.o_Selenomonadales	rs2282037	T	C	-0.102229	4.10393e-08	103588515	7738	0.0186333	14	0.521969	0.00387484	30.0924	ebi-a-GCST90027742
k_Bacteria.p_Firmicutes.c_Negativicutes.o_Selenomonadales	rs12979658	G	A	-0.0935379	4.38793e-06	7892087	7738	0.0203693	19	0.263676	0.00271777	21.0819	ebi-a-GCST90027742
k_Bacteria.p_Proteobacteria.c_Betaproteobacteria.o_Burkholderiales	rs9428844	C	T	-0.0888881	9.25209e-06	240647593	7738	0.0200471	1	0.656533	0.00253427	19.6549	ebi-a-GCST90027743
k_Bacteria.p_Proteobacteria.c_Betaproteobacteria.o_Burkholderiales	rs12734494	A	G	0.0791433	1.46545e-06	211803881	7738	0.0164338	1	0.48892	0.0029883	23.1868	ebi-a-GCST90027743
k_Bacteria.p_Proteobacteria.c_Betaproteobacteria.o_Burkholderiales	rs62351959	T	C	0.0966807	7.20908e-06	182904885	7738	0.0215448	4	0.197615	0.0025956	20.1318	ebi-a-GCST90027743
k_Bacteria.p_Proteobacteria.c_Betaproteobacteria.o_Burkholderiales	rs12646537	G	A	0.145092	8.0677e-06	184720947	7738	0.0325072	4	0.0653836	0.00256793	19.9166	ebi-a-GCST90027743
k_Bacteria.p_Proteobacteria.c_Betaproteobacteria.o_Burkholderiales	rs4711841	C	G	-0.0736587	9.9536e-06	12818142	7738	0.0166717	6	0.384336	0.00251632	19.5153	ebi-a-GCST90027743
k_Bacteria.p_Proteobacteria.c_Betaproteobacteria.o_Burkholderiales	rs4895929	T	C	-0.0750869	8.39673e-06	132458419	7738	0.0168552	6	0.386573	0.00255811	19.8403	ebi-a-GCST90027743
k_Bacteria.p_Proteobacteria.c_Betaproteobacteria.o_Burkholderiales	rs59033852	C	T	-0.152808	6.0292e-06	23656934	7738	0.033767	13	0.0649189	0.00263955	20.4736	ebi-a-GCST90027743
k_Bacteria.p_Proteobacteria.c_Betaproteobacteria.o_Burkholderiales	rs11626416	A	G	-0.118366	1.34363e-06	33053536	7738	0.0244903	14	0.125363	0.00300973	23.3536	ebi-a-GCST90027743
k_Bacteria.p_Proteobacteria.c_Betaproteobacteria.o_Burkholderiales	rs78026425	G	C	0.130845	7.73375e-06	78485536	7738	0.0292559	14	0.0851163	0.00257832	19.9975	ebi-a-GCST90027743
k_Bacteria.p_Proteobacteria.c_Betaproteobacteria.o_Burkholderiales	rs79598028	T	C	0.12483	1.77207e-06	85374721	7738	0.0261269	16	0.119662	0.0029414	22.8218	ebi-a-GCST90027743
k_Bacteria.p_Proteobacteria.c_Betaproteobacteria.o_Burkholderiales	rs9673456	G	T	-0.0816041	1.25988e-06	62465518	7738	0.0168395	16	0.419921	0.00302566	23.4776	ebi-a-GCST90027743
k_Bacteria.p_Proteobacteria.c_Betaproteobacteria.o_Burkholderiales	rs74034215	C	T	0.131772	6.64232e-07	86106253	7738	0.0265053	16	0.111825	0.00318396	24.7098	ebi-a-GCST90027743
k_Bacteria.p_Proteobacteria.c_Betaproteobacteria.o_Burkholderiales	rs2834333	A	C	-0.0774573	1.62521e-06	35370488	7738	0.0161531	21	0.537174	0.00296275	22.988	ebi-a-GCST90027743
k_Bacteria.p_Proteobacteria.c_Betaproteobacteria.o_Burkholderiales	rs713716	A	G	-0.0844243	6.25432e-06	46871094	7738	0.0186878	22	0.252325	0.00263055	20.4036	ebi-a-GCST90027743
k_Bacteria.p_Proteobacteria.c_Deltaproteobacteria.o_Desulfovibrionales	rs2990682	G	C	0.0839456	6.29289e-06	13839382	7738	0.0185872	1	0.304642	0.00262903	20.3918	ebi-a-GCST90027744
k_Bacteria.p_Proteobacteria.c_Deltaproteobacteria.o_Desulfovibrionales	rs73966738	C	G	-0.127534	9.01426e-06	150948178	7738	0.0287267	2	0.102434	0.00254066	19.7046	ebi-a-GCST90027744
k_Bacteria.p_Proteobacteria.c_Deltaproteobacteria.o_Desulfovibrionales	rs10087056	A	C	-0.0821294	2.72364e-06	130836118	7738	0.0175092	8	0.385711	0.00283533	21.9964	ebi-a-GCST90027744
k_Bacteria.p_Proteobacteria.c_Deltaproteobacteria.o_Desulfovibrionales	rs11219805	C	T	0.0953862	1.22916e-06	124718707	7738	0.0196637	11	0.264005	0.00303175	23.5249	ebi-a-GCST90027744
k_Bacteria.p_Proteobacteria.c_Deltaproteobacteria.o_Desulfovibrionales	rs73539554	T	C	-0.152488	7.23086e-06	20484610	7738	0.0339861	19	0.0861849	0.00259485	20.126	ebi-a-GCST90027744
k_Bacteria.p_Proteobacteria.c_Deltaproteobacteria.o_Desulfovibrionales	rs237461	C	T	-0.085199	4.96284e-06	48033171	7738	0.018658	20	0.290792	0.00268746	20.8462	ebi-a-GCST90027744
k_Bacteria.p_Proteobacteria.c_Gammaproteobacteria.o_Enterobacteriales	rs113117201	T	C	0.197277	7.13559e-06	168326056	7738	0.0439409	3	0.0588079	0.0025981	20.1513	ebi-a-GCST90027745
k_Bacteria.p_Proteobacteria.c_Gammaproteobacteria.o_Enterobacteriales	rs13138313	T	C	0.0851979	6.9923e-06	146977979	7738	0.0189585	4	0.414534	0.00260309	20.1901	ebi-a-GCST90027745
k_Bacteria.p_Proteobacteria.c_Gammaproteobacteria.o_Enterobacteriales	rs13166339	G	A	-0.180471	2.3033e-06	39774566	7738	0.0381965	5	0.0659301	0.00287666	22.318	ebi-a-GCST90027745
k_Bacteria.p_Proteobacteria.c_Gammaproteobacteria.o_Enterobacteriales	rs115534005	C	T	0.229237	3.02246e-07	44055894	7738	0.0447551	5	0.0507977	0.00337898	26.2284	ebi-a-GCST90027745
k_Bacteria.p_Proteobacteria.c_Gammaproteobacteria.o_Enterobacteriales	rs112572980	G	A	0.190137	8.64371e-06	12752767	7738	0.0427409	6	0.0527728	0.00255099	19.7849	ebi-a-GCST90027745
k_Bacteria.p_Proteobacteria.c_Gammaproteobacteria.o_Pasteurellales	rs12254965	G	A	-0.194969	8.51079e-06	127297038	7738	0.0437944	10	0.139658	0.00255478	19.8144	ebi-a-GCST90027746
k_Bacteria.p_Proteobacteria.c_Gammaproteobacteria.o_Pasteurellales	rs7132825	A	G	0.225746	7.24953e-06	1500603	7738	0.0503199	12	0.0870785	0.0025942	20.1209	ebi-a-GCST90027746
k_Bacteria.p_Proteobacteria.c_Gammaproteobacteria.o_Pasteurellales	rs56162052	C	T	-0.1566	2.77141e-06	36205502	7738	0.0334111	17	0.724504	0.00283101	21.9629	ebi-a-GCST90027746
k_Bacteria.p_Verrucomicrobia.c_Verrucomicrobiae.o_Verrucomicrobiales	rs4670221	G	C	-0.0901992	7.5398e-06	38050232	7738	0.0201434	2	0.308248	0.00258456	20.046	ebi-a-GCST90027747
k_Bacteria.p_Verrucomicrobia.c_Verrucomicrobiae.o_Verrucomicrobiales	rs12710731	T	C	0.0909006	5.13831e-06	16720355	7738	0.0199385	2	0.290693	0.00267889	20.7796	ebi-a-GCST90027747
k_Bacteria.p_Verrucomicrobia.c_Verrucomicrobiae.o_Verrucomicrobiales	rs6823767	C	T	0.0928213	7.47137e-06	151295085	7738	0.02072	4	0.261341	0.0025868	20.0634	ebi-a-GCST90027747
k_Bacteria.p_Verrucomicrobia.c_Verrucomicrobiae.o_Verrucomicrobiales	rs1298928	G	T	0.106828	6.20012e-06	118836004	7738	0.0236374	5	0.182956	0.00263267	20.4201	ebi-a-GCST90027747
k_Bacteria.p_Verrucomicrobia.c_Verrucomicrobiae.o_Verrucomicrobiales	rs68058313	T	C	0.190993	1.16665e-06	24990890	7738	0.039289	5	0.0641869	0.00304467	23.6255	ebi-a-GCST90027747
k_Bacteria.p_Verrucomicrobia.c_Verrucomicrobiae.o_Verrucomicrobiales	rs9368149	G	A	-0.124432	1.69313e-06	20097305	7738	0.0259939	6	0.172487	0.00295263	22.9092	ebi-a-GCST90027747
k_Bacteria.p_Verrucomicrobia.c_Verrucomicrobiae.o_Verrucomicrobiales	rs36119306	T	A	0.10891	3.41972e-06	37707962	7738	0.0234524	6	0.197307	0.00277922	21.56	ebi-a-GCST90027747
k_Bacteria.p_Verrucomicrobia.c_Verrucomicrobiae.o_Verrucomicrobiales	rs7912369	G	A	0.088363	9.30743e-06	2005604	7738	0.0199345	10	0.702824	0.0025328	19.6435	ebi-a-GCST90027747
k_Bacteria.p_Verrucomicrobia.c_Verrucomicrobiae.o_Verrucomicrobiales	rs7482174	G	A	-0.0852408	6.89906e-06	67577945	7738	0.018956	11	0.58638	0.00260639	20.2157	ebi-a-GCST90027747
k_Bacteria.p_Verrucomicrobia.c_Verrucomicrobiae.o_Verrucomicrobiales	rs55926131	T	C	-0.105929	1.6993e-07	115085267	7738	0.0202559	12	0.611517	0.00352181	27.341	ebi-a-GCST90027747
k_Bacteria.p_Verrucomicrobia.c_Verrucomicrobiae.o_Verrucomicrobiales	rs166570	G	C	-0.0894474	2.75277e-06	65405314	7738	0.0190782	12	0.636465	0.0028327	21.976	ebi-a-GCST90027747
k_Bacteria.p_Verrucomicrobia.c_Verrucomicrobiae.o_Verrucomicrobiales	rs35895642	T	C	0.109955	1.58045e-06	37816202	7738	0.0229035	15	0.198579	0.00296965	23.0417	ebi-a-GCST90027747
k_Bacteria.p_Verrucomicrobia.c_Verrucomicrobiae.o_Verrucomicrobiales	rs1532932	G	A	-0.099981	7.41498e-06	10082174	7738	0.0223102	16	0.786723	0.00258865	20.0778	ebi-a-GCST90027747
k_Bacteria.p_Verrucomicrobia.c_Verrucomicrobiae.o_Verrucomicrobiales	rs79041579	A	G	0.127237	1.93691e-07	47860915	7738	0.0244437	17	0.1829	0.00348936	27.0882	ebi-a-GCST90027747
k_Bacteria.p_Verrucomicrobia.c_Verrucomicrobiae.o_Verrucomicrobiales	rs2523176	T	C	0.10957	5.86651e-06	2272309	7738	0.0241816	19	0.204089	0.00264627	20.5258	ebi-a-GCST90027747
k_Bacteria.p_Actinobacteria	rs182549	T	C	-0.139992	2.32274e-13	136616754	7738	0.0191018	2	0.756083	0.00689327	53.6965	ebi-a-GCST90027748
k_Bacteria.p_Actinobacteria	rs4851317	G	T	0.0822081	5.14127e-06	101054149	7738	0.0180323	2	0.693881	0.00267876	20.7785	ebi-a-GCST90027748
k_Bacteria.p_Actinobacteria	rs74452406	T	C	-0.150322	4.22854e-06	63012872	7738	0.03268	3	0.0727759	0.00272688	21.1528	ebi-a-GCST90027748
k_Bacteria.p_Actinobacteria	rs62347983	G	C	0.0725887	6.82323e-06	165130380	7738	0.0161339	4	0.489964	0.00260913	20.237	ebi-a-GCST90027748
k_Bacteria.p_Actinobacteria	rs795981	T	C	-0.119768	8.66144e-06	140802689	7738	0.0269254	4	0.119956	0.00255047	19.7809	ebi-a-GCST90027748
k_Bacteria.p_Actinobacteria	rs35344390	T	C	0.0894152	3.18875e-06	79628446	7738	0.0191949	5	0.236588	0.00279644	21.694	ebi-a-GCST90027748
k_Bacteria.p_Actinobacteria	rs318801	A	G	-0.103537	9.7949e-06	55410143	7738	0.023416	5	0.176296	0.00252024	19.5458	ebi-a-GCST90027748
k_Bacteria.p_Actinobacteria	rs2197344	C	G	-0.0843425	3.31482e-07	92899617	7738	0.0165228	6	0.616961	0.00335612	26.0503	ebi-a-GCST90027748
k_Bacteria.p_Actinobacteria	rs61939486	C	T	-0.125014	1.06422e-07	119663906	7738	0.0235191	12	0.149904	0.00363801	28.2464	ebi-a-GCST90027748
k_Bacteria.p_Actinobacteria	rs926010	A	C	0.104148	3.81795e-07	24038174	7738	0.0205103	15	0.76559	0.00332112	25.7778	ebi-a-GCST90027748
k_Bacteria.p_Actinobacteria	rs12955365	G	T	-0.0871341	4.8502e-06	75219184	7738	0.0190617	18	0.394177	0.0026931	20.8901	ebi-a-GCST90027748
k_Bacteria.p_Actinobacteria	rs6044857	G	A	0.0799453	2.23929e-06	17496742	7738	0.0168999	20	0.389459	0.0028836	22.372	ebi-a-GCST90027748
k_Bacteria.p_Bacteroidetes	rs10158939	A	G	0.080857	3.6735e-06	242223343	7738	0.0174673	1	0.375746	0.00276156	21.4226	ebi-a-GCST90027749
k_Bacteria.p_Bacteroidetes	rs2807619	T	C	0.129821	6.7515e-06	60448209	7738	0.0288402	1	0.0891517	0.00261173	20.2573	ebi-a-GCST90027749
k_Bacteria.p_Bacteroidetes	rs1023692	C	T	-0.0986518	7.12328e-07	67868756	7738	0.0198976	2	0.771301	0.00316667	24.5752	ebi-a-GCST90027749
k_Bacteria.p_Bacteroidetes	rs9843097	T	C	0.0867353	5.45105e-06	150197676	7738	0.0190768	3	0.240726	0.00266436	20.6666	ebi-a-GCST90027749
k_Bacteria.p_Bacteroidetes	rs2603095	T	G	-0.0852199	4.6204e-06	177175752	7738	0.0186016	4	0.743202	0.00270506	20.9831	ebi-a-GCST90027749
k_Bacteria.p_Bacteroidetes	rs73098732	A	G	0.0995841	5.33814e-06	43503949	7738	0.0218816	7	0.170003	0.00266951	20.7066	ebi-a-GCST90027749
k_Bacteria.p_Bacteroidetes	rs13283363	G	A	0.164662	1.20182e-07	34842242	7738	0.0311082	9	0.0863951	0.00360777	28.0108	ebi-a-GCST90027749
k_Bacteria.p_Bacteroidetes	rs74949229	A	G	0.147336	2.20485e-07	9526946	7738	0.0284367	10	0.0938822	0.00345722	26.8378	ebi-a-GCST90027749
k_Bacteria.p_Bacteroidetes	rs10836532	T	G	0.0838952	1.75182e-06	4745154	7738	0.0175508	11	0.351076	0.00294423	22.8438	ebi-a-GCST90027749
k_Bacteria.p_Bacteroidetes	rs28538857	T	C	0.176793	6.59614e-06	87689365	7738	0.0392322	15	0.0530423	0.00261745	20.3017	ebi-a-GCST90027749
k_Bacteria.p_Bacteroidetes	rs11657406	T	G	-0.10175	3.19779e-06	7249870	7738	0.0218457	17	0.166085	0.00279571	21.6883	ebi-a-GCST90027749
k_Bacteria.p_Bacteroidetes	rs783253	C	T	-0.0834354	9.67632e-06	72498434	7738	0.0188585	17	0.72146	0.00252325	19.5692	ebi-a-GCST90027749
k_Bacteria.p_Bacteroidetes	rs2698177	G	A	-0.171532	2.56691e-06	68747115	7738	0.0364749	18	0.945889	0.00284993	22.1101	ebi-a-GCST90027749
k_Bacteria.p_Firmicutes	rs1023692	C	T	0.0981321	7.10461e-07	67868756	7738	0.0197908	2	0.771282	0.0031673	24.5801	ebi-a-GCST90027750
k_Bacteria.p_Firmicutes	rs11940931	A	G	0.0905641	9.482e-07	177181357	7738	0.0184746	4	0.742659	0.0030959	24.0242	ebi-a-GCST90027750
k_Bacteria.p_Firmicutes	rs7794348	A	G	0.160069	6.45952e-06	138966254	7738	0.0354861	7	0.0548254	0.00262258	20.3416	ebi-a-GCST90027750
k_Bacteria.p_Firmicutes	rs34566098	G	A	0.171436	6.78719e-06	126860657	7738	0.0380948	10	0.0538268	0.00261041	20.247	ebi-a-GCST90027750
k_Bacteria.p_Firmicutes	rs74949229	A	G	-0.143121	4.18986e-07	9526946	7738	0.0282841	10	0.0938701	0.00329806	25.5982	ebi-a-GCST90027750
k_Bacteria.p_Firmicutes	rs10833110	A	C	-0.0754361	8.39905e-06	19450687	7738	0.0169338	11	0.346437	0.00255805	19.8398	ebi-a-GCST90027750
k_Bacteria.p_Firmicutes	rs78416223	A	G	0.132672	4.9389e-06	2677516	7738	0.0290479	17	0.105284	0.00268863	20.8553	ebi-a-GCST90027750
k_Bacteria.p_Proteobacteria	rs857127	G	T	0.0749198	6.20269e-06	57201691	7738	0.0165775	1	0.528904	0.00263258	20.4194	ebi-a-GCST90027751
k_Bacteria.p_Proteobacteria	rs1447497	T	C	0.0901888	4.03757e-06	205402370	7738	0.0195661	2	0.757996	0.00273828	21.2415	ebi-a-GCST90027751
k_Bacteria.p_Proteobacteria	rs2004833	T	G	0.078305	3.77911e-06	44374984	7738	0.0169375	2	0.651453	0.00275457	21.3682	ebi-a-GCST90027751
k_Bacteria.p_Proteobacteria	rs73232724	T	C	0.16743	5.18418e-06	142541083	7738	0.0367397	3	0.0515544	0.00267672	20.7627	ebi-a-GCST90027751
k_Bacteria.p_Proteobacteria	rs68010592	G	A	-0.121611	6.47098e-06	8661140	7738	0.0269624	4	0.10202	0.00262216	20.3384	ebi-a-GCST90027751
k_Bacteria.p_Proteobacteria	rs79965903	G	A	0.138401	8.17674e-06	182085946	7738	0.031028	4	0.0738342	0.00256464	19.8911	ebi-a-GCST90027751
k_Bacteria.p_Proteobacteria	rs12661131	T	C	0.122143	4.55628e-06	42007468	7738	0.0266441	6	0.109594	0.0027085	21.0098	ebi-a-GCST90027751
k_Bacteria.p_Proteobacteria	rs10943378	A	G	0.0932157	5.78522e-06	77482882	7738	0.0205589	6	0.198179	0.0026497	20.5526	ebi-a-GCST90027751
k_Bacteria.p_Proteobacteria	rs28431837	A	G	0.102889	5.56596e-07	86117606	7738	0.0205544	16	0.193058	0.00322772	25.0505	ebi-a-GCST90027751
k_Bacteria.p_Proteobacteria	rs12598268	T	C	-0.160888	6.96931e-07	65088804	7738	0.0324225	16	0.0704435	0.00317209	24.6174	ebi-a-GCST90027751
k_Bacteria.p_Proteobacteria	rs35223586	G	A	-0.0792222	6.36209e-06	1079174	7738	0.0175504	17	0.453392	0.00262633	20.3708	ebi-a-GCST90027751
k_Bacteria.p_Verrucomicrobia	rs12710731	T	C	0.0908999	5.13913e-06	16720355	7738	0.0199385	2	0.290693	0.00267885	20.7792	ebi-a-GCST90027752
k_Bacteria.p_Verrucomicrobia	rs4670221	G	C	-0.0901857	7.56345e-06	38050232	7738	0.0201434	2	0.308248	0.00258379	20.04	ebi-a-GCST90027752
k_Bacteria.p_Verrucomicrobia	rs6823767	C	T	0.0928241	7.46672e-06	151295085	7738	0.02072	4	0.261341	0.00258695	20.0646	ebi-a-GCST90027752
k_Bacteria.p_Verrucomicrobia	rs68058313	T	C	0.191006	1.16469e-06	24990890	7738	0.039289	5	0.0641869	0.00304508	23.6287	ebi-a-GCST90027752
k_Bacteria.p_Verrucomicrobia	rs1298928	G	T	0.106846	6.17831e-06	118836004	7738	0.0236374	5	0.182956	0.00263356	20.427	ebi-a-GCST90027752
k_Bacteria.p_Verrucomicrobia	rs36119306	T	A	0.108912	3.41822e-06	37707962	7738	0.0234524	6	0.197307	0.00277933	21.5608	ebi-a-GCST90027752
k_Bacteria.p_Verrucomicrobia	rs9368149	G	A	-0.124428	1.69457e-06	20097305	7738	0.0259939	6	0.172487	0.00295244	22.9077	ebi-a-GCST90027752
k_Bacteria.p_Verrucomicrobia	rs7912369	G	A	0.088365	9.30315e-06	2005604	7738	0.0199345	10	0.702824	0.00253291	19.6443	ebi-a-GCST90027752
k_Bacteria.p_Verrucomicrobia	rs7482174	G	A	-0.0852574	6.871e-06	67577945	7738	0.018956	11	0.58638	0.0026074	20.2236	ebi-a-GCST90027752
k_Bacteria.p_Verrucomicrobia	rs166570	G	C	-0.0894324	2.76344e-06	65405314	7738	0.0190783	12	0.636465	0.00283172	21.9684	ebi-a-GCST90027752
k_Bacteria.p_Verrucomicrobia	rs55926131	T	C	-0.105945	1.69223e-07	115085267	7738	0.020256	12	0.611517	0.00352283	27.349	ebi-a-GCST90027752
k_Bacteria.p_Verrucomicrobia	rs35895642	T	C	0.109958	1.57957e-06	37816202	7738	0.0229035	15	0.198579	0.00296982	23.0429	ebi-a-GCST90027752
k_Bacteria.p_Verrucomicrobia	rs1532932	G	A	-0.0999821	7.41344e-06	10082174	7738	0.0223102	16	0.786723	0.00258871	20.0782	ebi-a-GCST90027752
k_Bacteria.p_Verrucomicrobia	rs79041579	A	G	0.127256	1.92872e-07	47860915	7738	0.0244438	17	0.1829	0.00349037	27.0961	ebi-a-GCST90027752
k_Bacteria.p_Verrucomicrobia	rs2523176	T	C	0.109569	5.86786e-06	2272309	7738	0.0241816	19	0.204089	0.00264622	20.5255	ebi-a-GCST90027752
k_Bacteria.p_Actinobacteria.c_Actinobacteria.o_Actinomycetales.f_Micrococcaceae.g_Rothia.s_Rothia_mucilaginosa	rs1576176	C	A	-0.168022	9.99701e-06	98911950	7738	0.0380378	1	0.27476	0.00251524	19.5069	ebi-a-GCST90027753
k_Bacteria.p_Actinobacteria.c_Actinobacteria.o_Actinomycetales.f_Micrococcaceae.g_Rothia.s_Rothia_mucilaginosa	rs616801	A	G	0.239717	6.91067e-06	95011698	7738	0.0533128	1	0.120176	0.00260599	20.2126	ebi-a-GCST90027753
k_Bacteria.p_Actinobacteria.c_Actinobacteria.o_Actinomycetales.f_Micrococcaceae.g_Rothia.s_Rothia_mucilaginosa	rs17049177	A	G	-0.266492	8.39441e-07	129915467	7738	0.0540994	2	0.112621	0.00312604	24.2589	ebi-a-GCST90027753
k_Bacteria.p_Actinobacteria.c_Actinobacteria.o_Actinomycetales.f_Micrococcaceae.g_Rothia.s_Rothia_mucilaginosa	rs888195	C	G	0.161843	2.39403e-06	2834412	7738	0.034311	12	0.332147	0.00286712	22.2438	ebi-a-GCST90027753
k_Bacteria.p_Actinobacteria.c_Actinobacteria.o_Bifidobacteriales.f_Bifidobacteriaceae.g_Bifidobacterium.s_Bifidobacterium_adolescentis	rs6754311	C	T	0.155851	7.06318e-14	136707982	7738	0.020817	2	0.251472	0.0071915	56.0365	ebi-a-GCST90027754
k_Bacteria.p_Actinobacteria.c_Actinobacteria.o_Bifidobacteriales.f_Bifidobacteriaceae.g_Bifidobacterium.s_Bifidobacterium_adolescentis	rs4351047	G	A	0.0971883	1.84948e-07	62600423	7738	0.0186404	4	0.36675	0.00350079	27.1772	ebi-a-GCST90027754
k_Bacteria.p_Actinobacteria.c_Actinobacteria.o_Bifidobacteriales.f_Bifidobacteriaceae.g_Bifidobacterium.s_Bifidobacterium_adolescentis	rs10063054	G	C	0.0791831	9.70175e-06	79644688	7738	0.0178997	5	0.467107	0.0025226	19.5642	ebi-a-GCST90027754
k_Bacteria.p_Actinobacteria.c_Actinobacteria.o_Bifidobacteriales.f_Bifidobacteriaceae.g_Bifidobacterium.s_Bifidobacterium_adolescentis	rs6455422	G	A	0.111628	6.07743e-06	169185589	7738	0.0246764	6	0.847819	0.00263759	20.4583	ebi-a-GCST90027754
k_Bacteria.p_Actinobacteria.c_Actinobacteria.o_Bifidobacteriales.f_Bifidobacteriaceae.g_Bifidobacterium.s_Bifidobacterium_adolescentis	rs4256405	C	T	-0.082761	3.92419e-06	92885622	7738	0.0179317	6	0.548601	0.00274528	21.2959	ebi-a-GCST90027754
k_Bacteria.p_Actinobacteria.c_Actinobacteria.o_Bifidobacteriales.f_Bifidobacteriaceae.g_Bifidobacterium.s_Bifidobacterium_adolescentis	rs11986537	T	C	0.0995351	3.64452e-06	106880649	7738	0.0214947	8	0.214997	0.0027635	21.4377	ebi-a-GCST90027754
k_Bacteria.p_Actinobacteria.c_Actinobacteria.o_Bifidobacteriales.f_Bifidobacteriaceae.g_Bifidobacterium.s_Bifidobacterium_adolescentis	rs144770262	A	G	0.165532	5.27934e-06	34067427	7738	0.0363538	9	0.0673369	0.00267223	20.7277	ebi-a-GCST90027754
k_Bacteria.p_Actinobacteria.c_Actinobacteria.o_Bifidobacteriales.f_Bifidobacteriaceae.g_Bifidobacterium.s_Bifidobacterium_adolescentis	rs4110696	G	A	0.0844345	4.67315e-06	95579816	7738	0.0184397	9	0.518612	0.00270227	20.9614	ebi-a-GCST90027754
k_Bacteria.p_Actinobacteria.c_Actinobacteria.o_Bifidobacteriales.f_Bifidobacteriaceae.g_Bifidobacterium.s_Bifidobacterium_adolescentis	rs4646215	G	A	0.14565	4.49904e-06	99384317	7738	0.0317535	13	0.105415	0.00271163	21.0342	ebi-a-GCST90027754
k_Bacteria.p_Actinobacteria.c_Actinobacteria.o_Bifidobacteriales.f_Bifidobacteriaceae.g_Bifidobacterium.s_Bifidobacterium_adolescentis	rs74394156	T	C	0.184682	3.90149e-06	55666085	7738	0.0400043	14	0.0554058	0.00274671	21.3071	ebi-a-GCST90027754
k_Bacteria.p_Actinobacteria.c_Actinobacteria.o_Bifidobacteriales.f_Bifidobacteriaceae.g_Bifidobacterium.s_Bifidobacterium_adolescentis	rs8045380	T	C	0.103317	4.11301e-06	85669376	7738	0.0224329	16	0.302176	0.00273373	21.2061	ebi-a-GCST90027754
k_Bacteria.p_Actinobacteria.c_Actinobacteria.o_Bifidobacteriales.f_Bifidobacteriaceae.g_Bifidobacterium.s_Bifidobacterium_bifidum	rs722497	T	C	-0.152155	1.49352e-06	30172044	7738	0.0316192	1	0.431651	0.00298363	23.1504	ebi-a-GCST90027755
k_Bacteria.p_Actinobacteria.c_Actinobacteria.o_Bifidobacteriales.f_Bifidobacteriaceae.g_Bifidobacterium.s_Bifidobacterium_bifidum	rs57711736	A	G	-0.154629	9.22826e-06	172460954	7738	0.0348695	2	0.288477	0.00253489	19.6598	ebi-a-GCST90027755
k_Bacteria.p_Actinobacteria.c_Actinobacteria.o_Bifidobacteriales.f_Bifidobacteriaceae.g_Bifidobacterium.s_Bifidobacterium_bifidum	rs13427801	G	C	-0.172209	2.94388e-07	206021333	7738	0.0335886	2	0.667405	0.00338553	26.2794	ebi-a-GCST90027755
k_Bacteria.p_Actinobacteria.c_Actinobacteria.o_Bifidobacteriales.f_Bifidobacteriaceae.g_Bifidobacterium.s_Bifidobacterium_bifidum	rs17453521	A	G	-0.249613	3.2164e-06	9711055	7738	0.0536054	2	0.105451	0.0027943	21.6773	ebi-a-GCST90027755
k_Bacteria.p_Actinobacteria.c_Actinobacteria.o_Bifidobacteriales.f_Bifidobacteriaceae.g_Bifidobacterium.s_Bifidobacterium_bifidum	rs76631862	T	G	-0.303243	9.24145e-06	193922574	7738	0.0683874	3	0.0707669	0.00253454	19.657	ebi-a-GCST90027755
k_Bacteria.p_Actinobacteria.c_Actinobacteria.o_Bifidobacteriales.f_Bifidobacteriaceae.g_Bifidobacterium.s_Bifidobacterium_bifidum	rs9848175	G	A	0.315157	3.59277e-06	8743076	7738	0.068015	3	0.0591492	0.00276702	21.4651	ebi-a-GCST90027755
k_Bacteria.p_Actinobacteria.c_Actinobacteria.o_Bifidobacteriales.f_Bifidobacteriaceae.g_Bifidobacterium.s_Bifidobacterium_bifidum	rs4861647	C	T	0.208894	3.24123e-06	185874675	7738	0.044876	4	0.150116	0.00279242	21.6626	ebi-a-GCST90027755
k_Bacteria.p_Actinobacteria.c_Actinobacteria.o_Bifidobacteriales.f_Bifidobacteriaceae.g_Bifidobacterium.s_Bifidobacterium_bifidum	rs12512757	A	T	-0.149671	7.66355e-06	166271012	7738	0.0334506	4	0.324977	0.00258058	20.015	ebi-a-GCST90027755
k_Bacteria.p_Actinobacteria.c_Actinobacteria.o_Bifidobacteriales.f_Bifidobacteriaceae.g_Bifidobacterium.s_Bifidobacterium_bifidum	rs62555927	G	A	-0.340244	1.89832e-06	33875214	7738	0.0714205	9	0.0606565	0.00292439	22.6894	ebi-a-GCST90027755
k_Bacteria.p_Actinobacteria.c_Actinobacteria.o_Bifidobacteriales.f_Bifidobacteriaceae.g_Bifidobacterium.s_Bifidobacterium_bifidum	rs494242	T	C	-0.252706	7.51277e-14	136145118	7738	0.0337905	9	0.303245	0.00717605	55.9152	ebi-a-GCST90027755
k_Bacteria.p_Actinobacteria.c_Actinobacteria.o_Bifidobacteriales.f_Bifidobacteriaceae.g_Bifidobacterium.s_Bifidobacterium_bifidum	rs10506461	A	G	-0.155664	6.88795e-06	63451202	7738	0.0346141	12	0.301291	0.0026068	20.2189	ebi-a-GCST90027755
k_Bacteria.p_Actinobacteria.c_Actinobacteria.o_Bifidobacteriales.f_Bifidobacteriaceae.g_Bifidobacterium.s_Bifidobacterium_bifidum	rs7334864	A	G	0.159013	4.47744e-06	30941441	7738	0.0346593	13	0.340897	0.0027128	21.0433	ebi-a-GCST90027755
k_Bacteria.p_Actinobacteria.c_Actinobacteria.o_Bifidobacteriales.f_Bifidobacteriaceae.g_Bifidobacterium.s_Bifidobacterium_bifidum	rs9525230	G	A	-0.153082	4.948e-06	114827500	7738	0.0335192	13	0.65034	0.00268821	20.852	ebi-a-GCST90027755
k_Bacteria.p_Actinobacteria.c_Actinobacteria.o_Bifidobacteriales.f_Bifidobacteriaceae.g_Bifidobacterium.s_Bifidobacterium_bifidum	rs11630244	G	A	0.245762	4.0059e-06	60021637	7738	0.0532982	15	0.905194	0.00274021	21.2565	ebi-a-GCST90027755
k_Bacteria.p_Actinobacteria.c_Actinobacteria.o_Bifidobacteriales.f_Bifidobacteriaceae.g_Bifidobacterium.s_Bifidobacterium_bifidum	rs59340188	T	C	0.321324	1.90125e-07	74766684	7738	0.0616893	18	0.072011	0.00349396	27.124	ebi-a-GCST90027755
k_Bacteria.p_Actinobacteria.c_Actinobacteria.o_Bifidobacteriales.f_Bifidobacteriaceae.g_Bifidobacterium.s_Bifidobacterium_bifidum	rs56249713	C	T	0.143906	8.53198e-06	67533332	7738	0.0323284	18	0.418761	0.00255417	19.8097	ebi-a-GCST90027755
k_Bacteria.p_Actinobacteria.c_Actinobacteria.o_Bifidobacteriales.f_Bifidobacteriaceae.g_Bifidobacterium.s_Bifidobacterium_catenulatum	rs35948646	A	G	0.220754	2.53408e-06	132512280	7738	0.0469154	3	0.261115	0.0028531	22.1347	ebi-a-GCST90027756
k_Bacteria.p_Actinobacteria.c_Actinobacteria.o_Bifidobacteriales.f_Bifidobacteriaceae.g_Bifidobacterium.s_Bifidobacterium_catenulatum	rs79651411	C	T	-0.354719	9.97057e-06	106428974	7738	0.0802928	5	0.0809987	0.0025159	19.5121	ebi-a-GCST90027756
k_Bacteria.p_Actinobacteria.c_Actinobacteria.o_Bifidobacteriales.f_Bifidobacteriaceae.g_Bifidobacterium.s_Bifidobacterium_catenulatum	rs9451310	G	C	-0.199344	9.38296e-06	90699279	7738	0.0449893	6	0.434209	0.0025308	19.628	ebi-a-GCST90027756
k_Bacteria.p_Actinobacteria.c_Actinobacteria.o_Bifidobacteriales.f_Bifidobacteriaceae.g_Bifidobacterium.s_Bifidobacterium_catenulatum	rs6953241	G	A	-0.280431	4.30884e-06	6203231	7738	0.0610176	7	0.143714	0.00272226	21.1169	ebi-a-GCST90027756
k_Bacteria.p_Actinobacteria.c_Actinobacteria.o_Bifidobacteriales.f_Bifidobacteriaceae.g_Bifidobacterium.s_Bifidobacterium_catenulatum	rs76993859	G	A	-0.379147	6.71073e-06	26245338	7738	0.0842051	9	0.0665616	0.0026132	20.2687	ebi-a-GCST90027756
k_Bacteria.p_Actinobacteria.c_Actinobacteria.o_Bifidobacteriales.f_Bifidobacteriaceae.g_Bifidobacterium.s_Bifidobacterium_catenulatum	rs12580899	C	G	-0.252223	3.8699e-06	125409716	7738	0.0546145	12	0.16696	0.00274871	21.3227	ebi-a-GCST90027756
k_Bacteria.p_Actinobacteria.c_Actinobacteria.o_Bifidobacteriales.f_Bifidobacteriaceae.g_Bifidobacterium.s_Bifidobacterium_catenulatum	rs80133499	A	C	0.388075	7.82546e-06	6265012	7738	0.0868196	18	0.078645	0.00257541	19.9748	ebi-a-GCST90027756
k_Bacteria.p_Actinobacteria.c_Actinobacteria.o_Bifidobacteriales.f_Bifidobacteriaceae.g_Bifidobacterium.s_Bifidobacterium_longum	rs13391731	G	A	-0.0876715	3.17878e-06	35127980	7738	0.018818	2	0.321654	0.00279721	21.6999	ebi-a-GCST90027757
k_Bacteria.p_Actinobacteria.c_Actinobacteria.o_Bifidobacteriales.f_Bifidobacteriaceae.g_Bifidobacterium.s_Bifidobacterium_longum	rs6546996	G	A	-0.122113	7.73232e-06	75637636	7738	0.0273032	2	0.125529	0.00257838	19.9979	ebi-a-GCST90027757
k_Bacteria.p_Actinobacteria.c_Actinobacteria.o_Bifidobacteriales.f_Bifidobacteriaceae.g_Bifidobacterium.s_Bifidobacterium_longum	rs1446585	G	A	0.115634	3.1787e-08	136407479	7738	0.0209054	2	0.22812	0.00393833	30.5874	ebi-a-GCST90027757
k_Bacteria.p_Actinobacteria.c_Actinobacteria.o_Bifidobacteriales.f_Bifidobacteriaceae.g_Bifidobacterium.s_Bifidobacterium_longum	rs6780177	T	C	0.128654	1.07481e-06	21647818	7738	0.0263775	3	0.133534	0.00306491	23.783	ebi-a-GCST90027757
k_Bacteria.p_Actinobacteria.c_Actinobacteria.o_Bifidobacteriales.f_Bifidobacteriaceae.g_Bifidobacterium.s_Bifidobacterium_longum	rs10033190	C	T	0.0978871	2.32814e-06	118215853	7738	0.0207273	4	0.751453	0.002874	22.2973	ebi-a-GCST90027757
k_Bacteria.p_Actinobacteria.c_Actinobacteria.o_Bifidobacteriales.f_Bifidobacteriaceae.g_Bifidobacterium.s_Bifidobacterium_longum	rs11721919	G	C	-0.0863411	6.83597e-06	84286100	7738	0.0191923	4	0.494196	0.00260866	20.2334	ebi-a-GCST90027757
k_Bacteria.p_Actinobacteria.c_Actinobacteria.o_Bifidobacteriales.f_Bifidobacteriaceae.g_Bifidobacterium.s_Bifidobacterium_longum	rs7761703	T	A	-0.155642	6.00745e-07	1602451	7738	0.0311847	6	0.0990624	0.00320882	24.9034	ebi-a-GCST90027757
k_Bacteria.p_Actinobacteria.c_Actinobacteria.o_Bifidobacteriales.f_Bifidobacteriaceae.g_Bifidobacterium.s_Bifidobacterium_longum	rs13264085	A	T	0.0990459	9.3821e-06	127678826	7738	0.0223532	8	0.195272	0.00253084	19.6282	ebi-a-GCST90027757
k_Bacteria.p_Actinobacteria.c_Actinobacteria.o_Bifidobacteriales.f_Bifidobacteriaceae.g_Bifidobacterium.s_Bifidobacterium_longum	rs11786426	G	A	0.0825932	7.87934e-06	74432076	7738	0.0184837	8	0.349925	0.00257373	19.9617	ebi-a-GCST90027757
k_Bacteria.p_Actinobacteria.c_Actinobacteria.o_Bifidobacteriales.f_Bifidobacteriaceae.g_Bifidobacterium.s_Bifidobacterium_longum	rs77019567	A	T	0.177891	7.68511e-06	102075870	7738	0.0397631	12	0.0533973	0.00257986	20.0095	ebi-a-GCST90027757
k_Bacteria.p_Actinobacteria.c_Actinobacteria.o_Bifidobacteriales.f_Bifidobacteriaceae.g_Bifidobacterium.s_Bifidobacterium_longum	rs10843776	G	T	-0.0925649	6.57961e-06	30699515	7738	0.0205387	12	0.257126	0.00261806	20.3065	ebi-a-GCST90027757
k_Bacteria.p_Actinobacteria.c_Actinobacteria.o_Bifidobacteriales.f_Bifidobacteriaceae.g_Bifidobacterium.s_Bifidobacterium_longum	rs73412051	A	G	0.155347	3.45064e-06	119644004	7738	0.0334656	12	0.0787996	0.00277698	21.5425	ebi-a-GCST90027757
k_Bacteria.p_Actinobacteria.c_Actinobacteria.o_Coriobacteriales.f_Coriobacteriaceae.g_Adlercreutzia.s_Adlercreutzia_equolifaciens	rs7532302	T	C	-0.122325	1.3693e-06	156659768	7738	0.0253292	1	0.667952	0.00300505	23.3171	ebi-a-GCST90027758
k_Bacteria.p_Actinobacteria.c_Actinobacteria.o_Coriobacteriales.f_Coriobacteriaceae.g_Adlercreutzia.s_Adlercreutzia_equolifaciens	rs148883344	A	C	0.212645	3.36915e-06	16345561	7738	0.0457604	2	0.0848704	0.00278286	21.5883	ebi-a-GCST90027758
k_Bacteria.p_Actinobacteria.c_Actinobacteria.o_Coriobacteriales.f_Coriobacteriaceae.g_Adlercreutzia.s_Adlercreutzia_equolifaciens	rs72682613	T	C	-0.136352	9.66518e-06	122877809	7738	0.0308172	4	0.186661	0.00252354	19.5715	ebi-a-GCST90027758
k_Bacteria.p_Actinobacteria.c_Actinobacteria.o_Coriobacteriales.f_Coriobacteriaceae.g_Adlercreutzia.s_Adlercreutzia_equolifaciens	rs9347737	G	A	-0.108442	9.46303e-06	163740322	7738	0.0244839	6	0.422944	0.00252875	19.612	ebi-a-GCST90027758
k_Bacteria.p_Actinobacteria.c_Actinobacteria.o_Coriobacteriales.f_Coriobacteriaceae.g_Adlercreutzia.s_Adlercreutzia_equolifaciens	rs62529678	A	G	0.118588	9.59798e-06	84315197	7738	0.0267934	8	0.286471	0.00252522	19.5845	ebi-a-GCST90027758
k_Bacteria.p_Actinobacteria.c_Actinobacteria.o_Coriobacteriales.f_Coriobacteriaceae.g_Adlercreutzia.s_Adlercreutzia_equolifaciens	rs609909	C	G	-0.255589	2.537e-06	12866508	7738	0.0543213	9	0.946447	0.00285282	22.1326	ebi-a-GCST90027758
k_Bacteria.p_Actinobacteria.c_Actinobacteria.o_Coriobacteriales.f_Coriobacteriaceae.g_Adlercreutzia.s_Adlercreutzia_equolifaciens	rs73546364	T	C	-0.221358	4.24972e-06	37318533	7738	0.0481341	13	0.0705586	0.00272565	21.1433	ebi-a-GCST90027758
k_Bacteria.p_Actinobacteria.c_Actinobacteria.o_Coriobacteriales.f_Coriobacteriaceae.g_Collinsella.s_Collinsella_aerofaciens	rs17553786	T	C	0.165776	6.07407e-06	92192361	7738	0.0366453	6	0.0624097	0.00263773	20.4595	ebi-a-GCST90027759
k_Bacteria.p_Actinobacteria.c_Actinobacteria.o_Coriobacteriales.f_Coriobacteriaceae.g_Collinsella.s_Collinsella_aerofaciens	rs7831606	A	T	-0.103329	9.53652e-06	128455694	7738	0.0233385	8	0.160938	0.0025268	19.5969	ebi-a-GCST90027759
k_Bacteria.p_Actinobacteria.c_Actinobacteria.o_Coriobacteriales.f_Coriobacteriaceae.g_Collinsella.s_Collinsella_aerofaciens	rs550057	T	C	0.108642	2.05315e-08	136146597	7738	0.0193746	9	0.251842	0.00404706	31.4353	ebi-a-GCST90027759
k_Bacteria.p_Actinobacteria.c_Actinobacteria.o_Coriobacteriales.f_Coriobacteriaceae.g_Collinsella.s_Collinsella_aerofaciens	rs72774015	A	G	0.177381	6.31611e-06	5138104	7738	0.0392824	10	0.0511835	0.00262813	20.3848	ebi-a-GCST90027759
k_Bacteria.p_Actinobacteria.c_Actinobacteria.o_Coriobacteriales.f_Coriobacteriaceae.g_Collinsella.s_Collinsella_aerofaciens	rs61877169	G	A	0.104615	5.09882e-06	12272720	7738	0.0229385	11	0.166305	0.00268079	20.7944	ebi-a-GCST90027759
k_Bacteria.p_Actinobacteria.c_Actinobacteria.o_Coriobacteriales.f_Coriobacteriaceae.g_Collinsella.s_Collinsella_aerofaciens	rs61940669	A	G	0.146989	6.52199e-06	128462574	7738	0.0326009	12	0.113419	0.00262025	20.3235	ebi-a-GCST90027759
k_Bacteria.p_Actinobacteria.c_Actinobacteria.o_Coriobacteriales.f_Coriobacteriaceae.g_Collinsella.s_Collinsella_aerofaciens	rs7147611	A	G	-0.0805696	8.06232e-06	95024931	7738	0.0180507	14	0.655985	0.00256808	19.9178	ebi-a-GCST90027759
k_Bacteria.p_Actinobacteria.c_Actinobacteria.o_Coriobacteriales.f_Coriobacteriaceae.g_Collinsella.s_Collinsella_aerofaciens	rs72845940	T	G	0.124891	1.45251e-06	64585285	7738	0.0259236	17	0.125286	0.00299049	23.2038	ebi-a-GCST90027759
k_Bacteria.p_Actinobacteria.c_Actinobacteria.o_Coriobacteriales.f_Coriobacteriaceae.g_Collinsella.s_Collinsella_aerofaciens	rs386274	A	C	0.0990318	1.18765e-06	55030081	7738	0.0203866	20	0.220805	0.00304025	23.5911	ebi-a-GCST90027759
k_Bacteria.p_Actinobacteria.c_Actinobacteria.o_Coriobacteriales.f_Coriobacteriaceae.g_Eggerthella.s_Eggerthella_unclassified	rs141306664	G	A	-0.345992	5.63184e-06	103065467	7738	0.0762137	2	0.0503485	0.00265633	20.6041	ebi-a-GCST90027760
k_Bacteria.p_Actinobacteria.c_Actinobacteria.o_Coriobacteriales.f_Coriobacteriaceae.g_Eggerthella.s_Eggerthella_unclassified	rs35315167	T	C	-0.341169	6.7061e-06	20188946	7738	0.0757681	11	0.0508565	0.00261337	20.27	ebi-a-GCST90027760
k_Bacteria.p_Actinobacteria.c_Actinobacteria.o_Coriobacteriales.f_Coriobacteriaceae.g_Eggerthella.s_Eggerthella_unclassified	rs1245457	T	G	-0.284764	6.98956e-06	27666390	7738	0.0633653	14	0.92666	0.00260319	20.1909	ebi-a-GCST90027760
k_Bacteria.p_Actinobacteria.c_Actinobacteria.o_Coriobacteriales.f_Coriobacteriaceae.g_Gordonibacter.s_Gordonibacter_pamelaeae	rs7553861	G	T	-0.205731	5.01049e-06	25484633	7738	0.0450735	1	0.662171	0.0026851	20.8279	ebi-a-GCST90027761
k_Bacteria.p_Actinobacteria.c_Actinobacteria.o_Coriobacteriales.f_Coriobacteriaceae.g_Gordonibacter.s_Gordonibacter_pamelaeae	rs12637754	G	A	-0.29581	8.77708e-06	69840865	7738	0.0665444	3	0.130241	0.00254722	19.7556	ebi-a-GCST90027761
k_Bacteria.p_Actinobacteria.c_Actinobacteria.o_Coriobacteriales.f_Coriobacteriaceae.g_Gordonibacter.s_Gordonibacter_pamelaeae	rs2966752	G	A	0.209792	2.10247e-06	109401940	7738	0.044229	5	0.594667	0.00289917	22.4932	ebi-a-GCST90027761
k_Bacteria.p_Actinobacteria.c_Actinobacteria.o_Coriobacteriales.f_Coriobacteriaceae.g_Gordonibacter.s_Gordonibacter_pamelaeae	rs62481637	C	T	0.310466	3.3961e-06	3804179	7738	0.0668346	8	0.118952	0.00278091	21.5731	ebi-a-GCST90027761
k_Bacteria.p_Bacteroidetes.c_Bacteroidia.o_Bacteroidales.f_Bacteroidales_noname.g_Bacteroidales_noname.s_Bacteroidales_bacterium_ph8	rs203770	C	T	-0.0823321	3.99043e-06	200897873	7738	0.0178522	2	0.32844	0.00274116	21.2639	ebi-a-GCST90027762
k_Bacteria.p_Bacteroidetes.c_Bacteroidia.o_Bacteroidales.f_Bacteroidales_noname.g_Bacteroidales_noname.s_Bacteroidales_bacterium_ph8	rs2465095	G	A	-0.0817186	9.8098e-07	137536904	7738	0.0166929	2	0.417237	0.0030875	23.9589	ebi-a-GCST90027762
k_Bacteria.p_Bacteroidetes.c_Bacteroidia.o_Bacteroidales.f_Bacteroidales_noname.g_Bacteroidales_noname.s_Bacteroidales_bacterium_ph8	rs55712042	G	A	0.0752817	8.2924e-06	2706103	7738	0.0168888	4	0.536767	0.00256117	19.8641	ebi-a-GCST90027762
k_Bacteria.p_Bacteroidetes.c_Bacteroidia.o_Bacteroidales.f_Bacteroidales_noname.g_Bacteroidales_noname.s_Bacteroidales_bacterium_ph8	rs2700958	A	G	0.131635	8.80258e-06	36134000	7738	0.0296165	7	0.0912533	0.00254647	19.7498	ebi-a-GCST90027762
k_Bacteria.p_Bacteroidetes.c_Bacteroidia.o_Bacteroidales.f_Bacteroidales_noname.g_Bacteroidales_noname.s_Bacteroidales_bacterium_ph8	rs12449080	G	C	0.086934	1.10118e-06	73660160	7738	0.0178413	16	0.664356	0.00305891	23.7364	ebi-a-GCST90027762
k_Bacteria.p_Bacteroidetes.c_Bacteroidia.o_Bacteroidales.f_Bacteroidales_noname.g_Bacteroidales_noname.s_Bacteroidales_bacterium_ph8	rs12602625	C	G	-0.16527	8.0024e-06	65679135	7738	0.0370136	17	0.058124	0.00256992	19.9321	ebi-a-GCST90027762
k_Bacteria.p_Bacteroidetes.c_Bacteroidia.o_Bacteroidales.f_Bacteroidales_noname.g_Bacteroidales_noname.s_Bacteroidales_bacterium_ph8	rs2008778	A	C	-0.0981686	5.31545e-06	36156378	7738	0.0215664	17	0.219845	0.00267054	20.7147	ebi-a-GCST90027762
k_Bacteria.p_Bacteroidetes.c_Bacteroidia.o_Bacteroidales.f_Bacteroidales_noname.g_Bacteroidales_noname.s_Bacteroidales_bacterium_ph8	rs35445518	C	A	0.0910584	8.16451e-06	46908968	7738	0.0204129	19	0.769202	0.00256499	19.8938	ebi-a-GCST90027762
k_Bacteria.p_Bacteroidetes.c_Bacteroidia.o_Bacteroidales.f_Porphyromonadaceae.g_Barnesiella.s_Barnesiella_intestinihominis	rs78335793	T	C	0.134728	5.67401e-06	175415285	7738	0.0296875	1	0.0949423	0.00265452	20.59	ebi-a-GCST90027763
k_Bacteria.p_Bacteroidetes.c_Bacteroidia.o_Bacteroidales.f_Porphyromonadaceae.g_Barnesiella.s_Barnesiella_intestinihominis	rs67396441	T	C	-0.078774	5.50567e-06	127772373	7738	0.0173338	2	0.385942	0.0026619	20.6474	ebi-a-GCST90027763
k_Bacteria.p_Bacteroidetes.c_Bacteroidia.o_Bacteroidales.f_Porphyromonadaceae.g_Barnesiella.s_Barnesiella_intestinihominis	rs62135856	A	G	0.153113	4.39562e-06	38063634	7738	0.0333452	2	0.0776336	0.00271736	21.0788	ebi-a-GCST90027763
k_Bacteria.p_Bacteroidetes.c_Bacteroidia.o_Bacteroidales.f_Porphyromonadaceae.g_Barnesiella.s_Barnesiella_intestinihominis	rs115004061	T	C	-0.189853	8.83304e-06	109435292	7738	0.0427218	3	0.0506658	0.00254566	19.7435	ebi-a-GCST90027763
k_Bacteria.p_Bacteroidetes.c_Bacteroidia.o_Bacteroidales.f_Porphyromonadaceae.g_Barnesiella.s_Barnesiella_intestinihominis	rs2132254	T	C	0.0813722	9.73778e-06	65846859	7738	0.0183979	3	0.5894	0.00252168	19.557	ebi-a-GCST90027763
k_Bacteria.p_Bacteroidetes.c_Bacteroidia.o_Bacteroidales.f_Porphyromonadaceae.g_Barnesiella.s_Barnesiella_intestinihominis	rs72957980	A	C	-0.15575	6.50459e-06	106425877	7738	0.0345398	4	0.0681974	0.00262089	20.3284	ebi-a-GCST90027763
k_Bacteria.p_Bacteroidetes.c_Bacteroidia.o_Bacteroidales.f_Porphyromonadaceae.g_Barnesiella.s_Barnesiella_intestinihominis	rs9884588	T	C	0.0829817	3.89718e-06	32616774	7738	0.0179739	4	0.370832	0.00274699	21.3092	ebi-a-GCST90027763
k_Bacteria.p_Bacteroidetes.c_Bacteroidia.o_Bacteroidales.f_Porphyromonadaceae.g_Barnesiella.s_Barnesiella_intestinihominis	rs6920861	C	T	-0.111339	1.04904e-07	167939982	7738	0.0209362	6	0.253827	0.00364155	28.274	ebi-a-GCST90027763
k_Bacteria.p_Bacteroidetes.c_Bacteroidia.o_Bacteroidales.f_Porphyromonadaceae.g_Barnesiella.s_Barnesiella_intestinihominis	rs74448867	G	A	0.168486	1.42903e-06	3804085	7738	0.0349489	8	0.0685882	0.00299454	23.2353	ebi-a-GCST90027763
k_Bacteria.p_Bacteroidetes.c_Bacteroidia.o_Bacteroidales.f_Porphyromonadaceae.g_Barnesiella.s_Barnesiella_intestinihominis	rs700801	A	G	0.100962	5.74156e-06	79234647	7738	0.0222594	9	0.81313	0.00265159	20.5673	ebi-a-GCST90027763
k_Bacteria.p_Bacteroidetes.c_Bacteroidia.o_Bacteroidales.f_Porphyromonadaceae.g_Barnesiella.s_Barnesiella_intestinihominis	rs8029854	C	T	-0.109071	1.21163e-06	77314031	7738	0.0224716	15	0.811072	0.0030353	23.5526	ebi-a-GCST90027763
k_Bacteria.p_Bacteroidetes.c_Bacteroidia.o_Bacteroidales.f_Porphyromonadaceae.g_Barnesiella.s_Barnesiella_intestinihominis	rs1078988	C	T	0.0935179	5.58908e-06	101902700	7738	0.0205925	15	0.257608	0.00265819	20.6186	ebi-a-GCST90027763
k_Bacteria.p_Bacteroidetes.c_Bacteroidia.o_Bacteroidales.f_Porphyromonadaceae.g_Barnesiella.s_Barnesiella_intestinihominis	rs34437635	T	C	0.161911	3.74861e-06	45256730	7738	0.0350088	22	0.072341	0.00275658	21.3839	ebi-a-GCST90027763
k_Bacteria.p_Bacteroidetes.c_Bacteroidia.o_Bacteroidales.f_Porphyromonadaceae.g_Coprobacter.s_Coprobacter_fastidiosus	rs75238635	A	G	0.196849	2.10717e-06	177157192	7738	0.0415042	4	0.0856002	0.00289863	22.489	ebi-a-GCST90027764
k_Bacteria.p_Bacteroidetes.c_Bacteroidia.o_Bacteroidales.f_Porphyromonadaceae.g_Coprobacter.s_Coprobacter_fastidiosus	rs112428203	T	C	-0.139492	4.90998e-06	147486250	7738	0.0305328	7	0.174616	0.00269009	20.8667	ebi-a-GCST90027764
k_Bacteria.p_Bacteroidetes.c_Bacteroidia.o_Bacteroidales.f_Porphyromonadaceae.g_Coprobacter.s_Coprobacter_fastidiosus	rs2697923	T	G	-0.122603	3.81435e-07	47363215	7738	0.024144	11	0.651908	0.00332132	25.7793	ebi-a-GCST90027764
k_Bacteria.p_Bacteroidetes.c_Bacteroidia.o_Bacteroidales.f_Porphyromonadaceae.g_Coprobacter.s_Coprobacter_fastidiosus	rs1896610	A	G	-0.134792	3.33027e-06	20347763	7738	0.0289918	12	0.202817	0.00278572	21.6105	ebi-a-GCST90027764
k_Bacteria.p_Bacteroidetes.c_Bacteroidia.o_Bacteroidales.f_Porphyromonadaceae.g_Coprobacter.s_Coprobacter_fastidiosus	rs79594952	G	A	0.171836	2.88556e-07	59329981	7738	0.0334913	13	0.146863	0.00339048	26.3179	ebi-a-GCST90027764
k_Bacteria.p_Bacteroidetes.c_Bacteroidia.o_Bacteroidales.f_Porphyromonadaceae.g_Coprobacter.s_Coprobacter_fastidiosus	rs12232484	C	T	-0.125506	1.20587e-07	21062412	7738	0.0237135	17	0.445343	0.00360695	28.0043	ebi-a-GCST90027764
k_Bacteria.p_Bacteroidetes.c_Bacteroidia.o_Bacteroidales.f_Porphyromonadaceae.g_Coprobacter.s_Coprobacter_fastidiosus	rs12463384	A	C	0.113367	3.66294e-06	21799037	7738	0.0244873	19	0.373021	0.00276224	21.4279	ebi-a-GCST90027764
k_Bacteria.p_Bacteroidetes.c_Bacteroidia.o_Bacteroidales.f_Porphyromonadaceae.g_Odoribacter.s_Odoribacter_splanchnicus	rs13096936	G	A	0.109896	1.40812e-07	42925008	7738	0.0208761	3	0.289539	0.00356848	27.7047	ebi-a-GCST90027765
k_Bacteria.p_Bacteroidetes.c_Bacteroidia.o_Bacteroidales.f_Porphyromonadaceae.g_Odoribacter.s_Odoribacter_splanchnicus	rs2383400	A	G	0.0862234	5.06746e-06	180655477	7738	0.0189004	4	0.525855	0.00268234	20.8064	ebi-a-GCST90027765
k_Bacteria.p_Bacteroidetes.c_Bacteroidia.o_Bacteroidales.f_Porphyromonadaceae.g_Odoribacter.s_Odoribacter_splanchnicus	rs11111	C	T	-0.103454	9.96047e-06	37814102	7738	0.0234163	5	0.183291	0.00251614	19.514	ebi-a-GCST90027765
k_Bacteria.p_Bacteroidetes.c_Bacteroidia.o_Bacteroidales.f_Porphyromonadaceae.g_Odoribacter.s_Odoribacter_splanchnicus	rs76880769	A	G	-0.187932	7.63045e-06	68516989	7738	0.0419932	6	0.0558398	0.00258162	20.0231	ebi-a-GCST90027765
k_Bacteria.p_Bacteroidetes.c_Bacteroidia.o_Bacteroidales.f_Porphyromonadaceae.g_Odoribacter.s_Odoribacter_splanchnicus	rs6583351	C	T	0.0851714	5.49819e-06	186119	7738	0.0187403	7	0.514788	0.00266225	20.6501	ebi-a-GCST90027765
k_Bacteria.p_Bacteroidetes.c_Bacteroidia.o_Bacteroidales.f_Porphyromonadaceae.g_Odoribacter.s_Odoribacter_splanchnicus	rs7011780	C	A	0.130826	7.84133e-06	125596990	7738	0.0292709	8	0.11191	0.00257494	19.9712	ebi-a-GCST90027765
k_Bacteria.p_Bacteroidetes.c_Bacteroidia.o_Bacteroidales.f_Porphyromonadaceae.g_Odoribacter.s_Odoribacter_splanchnicus	rs7019674	C	T	-0.0842361	7.44081e-06	81809148	7738	0.0187999	9	0.49146	0.0025878	20.0712	ebi-a-GCST90027765
k_Bacteria.p_Bacteroidetes.c_Bacteroidia.o_Bacteroidales.f_Porphyromonadaceae.g_Odoribacter.s_Odoribacter_splanchnicus	rs2470427	T	C	0.0905437	8.88158e-07	2075984	7738	0.0184222	12	0.487964	0.00311208	24.1502	ebi-a-GCST90027765
k_Bacteria.p_Bacteroidetes.c_Bacteroidia.o_Bacteroidales.f_Porphyromonadaceae.g_Odoribacter.s_Odoribacter_splanchnicus	rs495710	T	C	-0.0921548	6.39529e-07	46935830	7738	0.0185091	15	0.472152	0.00319336	24.783	ebi-a-GCST90027765
k_Bacteria.p_Bacteroidetes.c_Bacteroidia.o_Bacteroidales.f_Porphyromonadaceae.g_Odoribacter.s_Odoribacter_splanchnicus	rs366171	T	A	-0.0978055	3.01634e-07	66906450	7738	0.0190936	16	0.388087	0.0033795	26.2324	ebi-a-GCST90027765
k_Bacteria.p_Bacteroidetes.c_Bacteroidia.o_Bacteroidales.f_Porphyromonadaceae.g_Odoribacter.s_Odoribacter_splanchnicus	rs117633633	A	G	0.191045	6.11421e-06	87943237	7738	0.0422441	16	0.0686066	0.00263611	20.4469	ebi-a-GCST90027765
k_Bacteria.p_Bacteroidetes.c_Bacteroidia.o_Bacteroidales.f_Porphyromonadaceae.g_Odoribacter.s_Odoribacter_splanchnicus	rs74682567	G	A	-0.201543	1.35407e-06	37804675	7738	0.0417131	17	0.0650097	0.00300783	23.3388	ebi-a-GCST90027765
k_Bacteria.p_Bacteroidetes.c_Bacteroidia.o_Bacteroidales.f_Porphyromonadaceae.g_Odoribacter.s_Odoribacter_splanchnicus	rs73619447	T	C	-0.172843	9.26382e-06	61629312	7738	0.0389841	20	0.0602449	0.00253395	19.6524	ebi-a-GCST90027765
k_Bacteria.p_Bacteroidetes.c_Bacteroidia.o_Bacteroidales.f_Porphyromonadaceae.g_Odoribacter.s_Odoribacter_splanchnicus	rs5754282	C	A	0.101205	6.56538e-06	33176834	7738	0.0224536	22	0.227051	0.00261857	20.3105	ebi-a-GCST90027765
k_Bacteria.p_Bacteroidetes.c_Bacteroidia.o_Bacteroidales.f_Porphyromonadaceae.g_Parabacteroides.s_Parabacteroides_distasonis	rs6688656	G	T	-0.0827271	8.25658e-06	166377590	7738	0.0185553	1	0.57415	0.00256222	19.8723	ebi-a-GCST90027766
k_Bacteria.p_Bacteroidetes.c_Bacteroidia.o_Bacteroidales.f_Porphyromonadaceae.g_Parabacteroides.s_Parabacteroides_distasonis	rs62227335	T	C	-0.216031	7.4948e-08	140418	7738	0.0401629	3	0.0539575	0.00372505	28.9248	ebi-a-GCST90027766
k_Bacteria.p_Bacteroidetes.c_Bacteroidia.o_Bacteroidales.f_Porphyromonadaceae.g_Parabacteroides.s_Parabacteroides_distasonis	rs9343883	G	A	0.0862921	2.66262e-06	79910280	7738	0.0183785	6	0.505281	0.00284091	22.0399	ebi-a-GCST90027766
k_Bacteria.p_Bacteroidetes.c_Bacteroidia.o_Bacteroidales.f_Porphyromonadaceae.g_Parabacteroides.s_Parabacteroides_distasonis	rs6970565	C	T	-0.0869376	5.98715e-06	46173126	7738	0.0192049	7	0.371978	0.00264128	20.487	ebi-a-GCST90027766
k_Bacteria.p_Bacteroidetes.c_Bacteroidia.o_Bacteroidales.f_Porphyromonadaceae.g_Parabacteroides.s_Parabacteroides_distasonis	rs3814989	C	T	0.09487	5.61888e-06	18634822	7738	0.0208954	7	0.25714	0.00265688	20.6084	ebi-a-GCST90027766
k_Bacteria.p_Bacteroidetes.c_Bacteroidia.o_Bacteroidales.f_Porphyromonadaceae.g_Parabacteroides.s_Parabacteroides_distasonis	rs3735683	T	C	0.10494	1.94294e-06	1025533	7738	0.0220496	7	0.21672	0.00291865	22.6448	ebi-a-GCST90027766
k_Bacteria.p_Bacteroidetes.c_Bacteroidia.o_Bacteroidales.f_Porphyromonadaceae.g_Parabacteroides.s_Parabacteroides_distasonis	rs7853135	C	T	-0.0868403	6.01478e-06	105974249	7738	0.0191875	9	0.660589	0.00264015	20.4783	ebi-a-GCST90027766
k_Bacteria.p_Bacteroidetes.c_Bacteroidia.o_Bacteroidales.f_Porphyromonadaceae.g_Parabacteroides.s_Parabacteroides_distasonis	rs60248492	G	C	-0.187154	1.42059e-06	69943500	7738	0.0388118	16	0.0602122	0.00299598	23.2465	ebi-a-GCST90027766
k_Bacteria.p_Bacteroidetes.c_Bacteroidia.o_Bacteroidales.f_Porphyromonadaceae.g_Parabacteroides.s_Parabacteroides_distasonis	rs6603134	G	A	-0.0823059	7.40355e-06	8106521	7738	0.0183647	19	0.593815	0.00258905	20.0808	ebi-a-GCST90027766
k_Bacteria.p_Bacteroidetes.c_Bacteroidia.o_Bacteroidales.f_Porphyromonadaceae.g_Parabacteroides.s_Parabacteroides_goldsteinii	rs1357368	T	C	0.219779	3.29784e-07	216625794	7738	0.0430468	2	0.268075	0.00335739	26.0602	ebi-a-GCST90027767
k_Bacteria.p_Bacteroidetes.c_Bacteroidia.o_Bacteroidales.f_Porphyromonadaceae.g_Parabacteroides.s_Parabacteroides_goldsteinii	rs12617695	T	C	-0.2545	8.26647e-06	2894009	7738	0.0570862	2	0.11152	0.00256195	19.8701	ebi-a-GCST90027767
k_Bacteria.p_Bacteroidetes.c_Bacteroidia.o_Bacteroidales.f_Porphyromonadaceae.g_Parabacteroides.s_Parabacteroides_goldsteinii	rs2898012	G	A	0.181674	4.86609e-06	56719668	7738	0.0397493	5	0.732202	0.00269232	20.884	ebi-a-GCST90027767
k_Bacteria.p_Bacteroidetes.c_Bacteroidia.o_Bacteroidales.f_Porphyromonadaceae.g_Parabacteroides.s_Parabacteroides_goldsteinii	rs3973922	C	A	0.174374	6.93969e-06	71112510	7738	0.0387882	7	0.675078	0.00260497	20.2047	ebi-a-GCST90027767
k_Bacteria.p_Bacteroidetes.c_Bacteroidia.o_Bacteroidales.f_Porphyromonadaceae.g_Parabacteroides.s_Parabacteroides_goldsteinii	rs988862	A	T	0.175621	3.87454e-06	114196676	7738	0.0380297	8	0.284176	0.00274842	21.3204	ebi-a-GCST90027767
k_Bacteria.p_Bacteroidetes.c_Bacteroidia.o_Bacteroidales.f_Porphyromonadaceae.g_Parabacteroides.s_Parabacteroides_goldsteinii	rs12879040	A	G	-0.175377	6.87148e-06	93123991	7738	0.0389933	14	0.324977	0.00260737	20.2233	ebi-a-GCST90027767
k_Bacteria.p_Bacteroidetes.c_Bacteroidia.o_Bacteroidales.f_Porphyromonadaceae.g_Parabacteroides.s_Parabacteroides_goldsteinii	rs8006060	G	A	-0.242375	5.53605e-06	52768125	7738	0.0533469	14	0.130169	0.00266055	20.6369	ebi-a-GCST90027767
k_Bacteria.p_Bacteroidetes.c_Bacteroidia.o_Bacteroidales.f_Porphyromonadaceae.g_Parabacteroides.s_Parabacteroides_johnsonii	rs11806181	T	G	-0.304541	4.80784e-06	60975097	7738	0.0665955	1	0.0844595	0.00269526	20.9069	ebi-a-GCST90027768
k_Bacteria.p_Bacteroidetes.c_Bacteroidia.o_Bacteroidales.f_Porphyromonadaceae.g_Parabacteroides.s_Parabacteroides_johnsonii	rs62163269	T	C	-0.261356	2.59687e-07	77881630	7738	0.050743	2	0.169808	0.00341663	26.5216	ebi-a-GCST90027768
k_Bacteria.p_Bacteroidetes.c_Bacteroidia.o_Bacteroidales.f_Porphyromonadaceae.g_Parabacteroides.s_Parabacteroides_johnsonii	rs11724182	T	C	0.297944	3.13314e-06	4825522	7738	0.0639105	4	0.092553	0.00280077	21.7276	ebi-a-GCST90027768
k_Bacteria.p_Bacteroidetes.c_Bacteroidia.o_Bacteroidales.f_Porphyromonadaceae.g_Parabacteroides.s_Parabacteroides_johnsonii	rs17693136	T	C	0.211231	8.64928e-07	178513823	7738	0.042932	4	0.239085	0.00311866	24.2014	ebi-a-GCST90027768
k_Bacteria.p_Bacteroidetes.c_Bacteroidia.o_Bacteroidales.f_Porphyromonadaceae.g_Parabacteroides.s_Parabacteroides_johnsonii	rs568692	C	T	-0.170235	3.30111e-06	4016609	7738	0.0366008	5	0.445607	0.00278789	21.6274	ebi-a-GCST90027768
k_Bacteria.p_Bacteroidetes.c_Bacteroidia.o_Bacteroidales.f_Porphyromonadaceae.g_Parabacteroides.s_Parabacteroides_johnsonii	rs598632	T	C	-0.272144	6.04825e-06	4166627	7738	0.0601463	7	0.108492	0.00263878	20.4676	ebi-a-GCST90027768
k_Bacteria.p_Bacteroidetes.c_Bacteroidia.o_Bacteroidales.f_Porphyromonadaceae.g_Parabacteroides.s_Parabacteroides_johnsonii	rs13275750	T	C	-0.278934	5.54064e-06	142347170	7738	0.0613959	8	0.109895	0.00266035	20.6354	ebi-a-GCST90027768
k_Bacteria.p_Bacteroidetes.c_Bacteroidia.o_Bacteroidales.f_Porphyromonadaceae.g_Parabacteroides.s_Parabacteroides_johnsonii	rs114845775	T	C	-0.287556	7.68617e-06	1809229	7738	0.0642764	9	0.0924841	0.00257983	20.0092	ebi-a-GCST90027768
k_Bacteria.p_Bacteroidetes.c_Bacteroidia.o_Bacteroidales.f_Porphyromonadaceae.g_Parabacteroides.s_Parabacteroides_johnsonii	rs12101679	A	G	-0.203089	9.72277e-06	36249420	7738	0.0459139	15	0.197635	0.00252208	19.5601	ebi-a-GCST90027768
k_Bacteria.p_Bacteroidetes.c_Bacteroidia.o_Bacteroidales.f_Porphyromonadaceae.g_Parabacteroides.s_Parabacteroides_merdae	rs12116657	C	A	-0.111275	4.08583e-06	63034646	7738	0.0241536	1	0.186049	0.00273535	21.2187	ebi-a-GCST90027769
k_Bacteria.p_Bacteroidetes.c_Bacteroidia.o_Bacteroidales.f_Porphyromonadaceae.g_Parabacteroides.s_Parabacteroides_merdae	rs7631540	T	C	0.0825402	7.11574e-06	113830519	7738	0.0183823	3	0.454162	0.0025988	20.1567	ebi-a-GCST90027769
k_Bacteria.p_Bacteroidetes.c_Bacteroidia.o_Bacteroidales.f_Porphyromonadaceae.g_Parabacteroides.s_Parabacteroides_merdae	rs1508792	C	G	-0.0876039	1.69594e-06	98109148	7738	0.0183017	5	0.578673	0.00295224	22.9061	ebi-a-GCST90027769
k_Bacteria.p_Bacteroidetes.c_Bacteroidia.o_Bacteroidales.f_Porphyromonadaceae.g_Parabacteroides.s_Parabacteroides_merdae	rs702101	A	G	0.089625	6.28492e-06	171276393	7738	0.0198436	5	0.623602	0.00262933	20.3941	ebi-a-GCST90027769
k_Bacteria.p_Bacteroidetes.c_Bacteroidia.o_Bacteroidales.f_Porphyromonadaceae.g_Parabacteroides.s_Parabacteroides_merdae	rs66722558	T	G	0.199748	1.07071e-06	132090239	7738	0.0409473	6	0.0540512	0.00306586	23.7904	ebi-a-GCST90027769
k_Bacteria.p_Bacteroidetes.c_Bacteroidia.o_Bacteroidales.f_Porphyromonadaceae.g_Parabacteroides.s_Parabacteroides_merdae	rs4237122	A	G	0.141557	4.2461e-06	133313115	7738	0.0307803	9	0.105188	0.00272586	21.1449	ebi-a-GCST90027769
k_Bacteria.p_Bacteroidetes.c_Bacteroidia.o_Bacteroidales.f_Porphyromonadaceae.g_Parabacteroides.s_Parabacteroides_merdae	rs10733815	A	G	0.109025	1.7782e-06	67316008	7738	0.0228223	10	0.776162	0.00294053	22.815	ebi-a-GCST90027769
k_Bacteria.p_Bacteroidetes.c_Bacteroidia.o_Bacteroidales.f_Porphyromonadaceae.g_Parabacteroides.s_Parabacteroides_merdae	rs2005874	T	C	0.171144	3.27107e-07	46810991	7738	0.0335108	19	0.0856528	0.00335941	26.076	ebi-a-GCST90027769
k_Bacteria.p_Bacteroidetes.c_Bacteroidia.o_Bacteroidales.f_Porphyromonadaceae.g_Parabacteroides.s_Parabacteroides_merdae	rs148330790	A	G	0.218192	1.81326e-06	24326693	7738	0.0457119	22	0.0950615	0.00293571	22.7775	ebi-a-GCST90027769
k_Bacteria.p_Bacteroidetes.c_Bacteroidia.o_Bacteroidales.f_Porphyromonadaceae.g_Parabacteroides.s_Parabacteroides_unclassified	rs10911039	G	A	0.145854	3.92555e-06	182194093	7738	0.0316024	1	0.159331	0.0027452	21.2953	ebi-a-GCST90027770
k_Bacteria.p_Bacteroidetes.c_Bacteroidia.o_Bacteroidales.f_Porphyromonadaceae.g_Parabacteroides.s_Parabacteroides_unclassified	rs1580572	T	A	0.12447	3.5368e-06	67392138	7738	0.0268435	3	0.24215	0.00277088	21.4951	ebi-a-GCST90027770
k_Bacteria.p_Bacteroidetes.c_Bacteroidia.o_Bacteroidales.f_Porphyromonadaceae.g_Parabacteroides.s_Parabacteroides_unclassified	rs12697058	C	T	-0.111505	8.09953e-06	67335548	7738	0.0249869	5	0.596969	0.00256696	19.9091	ebi-a-GCST90027770
k_Bacteria.p_Bacteroidetes.c_Bacteroidia.o_Bacteroidales.f_Porphyromonadaceae.g_Parabacteroides.s_Parabacteroides_unclassified	rs10281779	G	A	0.108871	2.49845e-06	884704	7738	0.0231234	7	0.429621	0.0028566	22.162	ebi-a-GCST90027770
k_Bacteria.p_Bacteroidetes.c_Bacteroidia.o_Bacteroidales.f_Porphyromonadaceae.g_Parabacteroides.s_Parabacteroides_unclassified	rs2449506	C	T	-0.150144	2.5149e-06	98791018	7738	0.0318987	8	0.150276	0.00285496	22.1492	ebi-a-GCST90027770
k_Bacteria.p_Bacteroidetes.c_Bacteroidia.o_Bacteroidales.f_Porphyromonadaceae.g_Parabacteroides.s_Parabacteroides_unclassified	rs303729	G	C	0.141678	8.82816e-06	14438751	7738	0.0318804	9	0.843436	0.00254578	19.7445	ebi-a-GCST90027770
k_Bacteria.p_Bacteroidetes.c_Bacteroidia.o_Bacteroidales.f_Porphyromonadaceae.g_Parabacteroides.s_Parabacteroides_unclassified	rs12809872	T	C	-0.166807	1.46754e-07	130862390	7738	0.0317329	12	0.160398	0.00355822	27.6246	ebi-a-GCST90027770
k_Bacteria.p_Bacteroidetes.c_Bacteroidia.o_Bacteroidales.f_Porphyromonadaceae.g_Parabacteroides.s_Parabacteroides_unclassified	rs4943000	C	T	0.108843	3.80032e-06	31631553	7738	0.0235487	13	0.584513	0.00275322	21.3577	ebi-a-GCST90027770
k_Bacteria.p_Bacteroidetes.c_Bacteroidia.o_Bacteroidales.f_Prevotellaceae.g_Paraprevotella.s_Paraprevotella_clara	rs6748817	G	A	0.15142	5.77072e-06	205258852	7738	0.033392	2	0.824477	0.00265033	20.5575	ebi-a-GCST90027771
k_Bacteria.p_Bacteroidetes.c_Bacteroidia.o_Bacteroidales.f_Prevotellaceae.g_Paraprevotella.s_Paraprevotella_clara	rs13429913	T	C	0.111297	8.1538e-06	228058913	7738	0.0249482	2	0.385846	0.00256534	19.8965	ebi-a-GCST90027771
k_Bacteria.p_Bacteroidetes.c_Bacteroidia.o_Bacteroidales.f_Prevotellaceae.g_Paraprevotella.s_Paraprevotella_clara	rs113022358	T	C	0.200395	9.59069e-06	127208407	7738	0.0452748	2	0.0795312	0.00252542	19.5861	ebi-a-GCST90027771
k_Bacteria.p_Bacteroidetes.c_Bacteroidia.o_Bacteroidales.f_Prevotellaceae.g_Paraprevotella.s_Paraprevotella_clara	rs11678259	G	T	0.117013	8.59568e-06	53508689	7738	0.0262963	2	0.320759	0.00255235	19.7955	ebi-a-GCST90027771
k_Bacteria.p_Bacteroidetes.c_Bacteroidia.o_Bacteroidales.f_Prevotellaceae.g_Paraprevotella.s_Paraprevotella_clara	rs4459949	G	A	-0.16846	1.90362e-07	161237172	7738	0.0323433	4	0.844498	0.00349363	27.1214	ebi-a-GCST90027771
k_Bacteria.p_Bacteroidetes.c_Bacteroidia.o_Bacteroidales.f_Prevotellaceae.g_Paraprevotella.s_Paraprevotella_clara	rs2027516	A	G	0.119616	3.28806e-06	136131888	7738	0.0257131	6	0.313637	0.00278887	21.635	ebi-a-GCST90027771
k_Bacteria.p_Bacteroidetes.c_Bacteroidia.o_Bacteroidales.f_Prevotellaceae.g_Paraprevotella.s_Paraprevotella_clara	rs9462447	C	A	-0.15346	8.24005e-06	12080585	7738	0.0344169	6	0.144878	0.00256274	19.8763	ebi-a-GCST90027771
k_Bacteria.p_Bacteroidetes.c_Bacteroidia.o_Bacteroidales.f_Prevotellaceae.g_Paraprevotella.s_Paraprevotella_clara	rs56353270	A	G	-0.227444	3.16097e-06	3651407	7738	0.0488069	6	0.0676608	0.0027986	21.7107	ebi-a-GCST90027771
k_Bacteria.p_Bacteroidetes.c_Bacteroidia.o_Bacteroidales.f_Prevotellaceae.g_Paraprevotella.s_Paraprevotella_clara	rs9397388	G	T	-0.113861	6.43428e-06	151626774	7738	0.0252374	6	0.646438	0.00262356	20.3493	ebi-a-GCST90027771
k_Bacteria.p_Bacteroidetes.c_Bacteroidia.o_Bacteroidales.f_Prevotellaceae.g_Paraprevotella.s_Paraprevotella_clara	rs12686124	G	A	-0.213224	4.35883e-06	109618233	7738	0.0464187	9	0.0727698	0.00271941	21.0947	ebi-a-GCST90027771
k_Bacteria.p_Bacteroidetes.c_Bacteroidia.o_Bacteroidales.f_Prevotellaceae.g_Paraprevotella.s_Paraprevotella_clara	rs1305081	A	G	0.182505	4.30566e-07	29254871	7738	0.0361045	13	0.128637	0.00329129	25.5455	ebi-a-GCST90027771
k_Bacteria.p_Bacteroidetes.c_Bacteroidia.o_Bacteroidales.f_Prevotellaceae.g_Paraprevotella.s_Paraprevotella_clara	rs57091306	G	C	0.170615	5.26151e-06	53549135	7738	0.0374643	19	0.123836	0.00267306	20.7342	ebi-a-GCST90027771
k_Bacteria.p_Bacteroidetes.c_Bacteroidia.o_Bacteroidales.f_Prevotellaceae.g_Paraprevotella.s_Paraprevotella_clara	rs73415022	C	T	0.174909	6.4059e-07	35855603	7738	0.0351324	22	0.141355	0.00319294	24.7797	ebi-a-GCST90027771
k_Bacteria.p_Bacteroidetes.c_Bacteroidia.o_Bacteroidales.f_Prevotellaceae.g_Paraprevotella.s_Paraprevotella_unclassified	rs891501	T	G	-0.156632	1.95722e-06	10086506	7738	0.0329211	2	0.858175	0.00291686	22.6308	ebi-a-GCST90027772
k_Bacteria.p_Bacteroidetes.c_Bacteroidia.o_Bacteroidales.f_Prevotellaceae.g_Paraprevotella.s_Paraprevotella_unclassified	rs72810711	C	G	0.114394	7.56293e-06	27356929	7738	0.0255503	2	0.264503	0.00258382	20.0402	ebi-a-GCST90027772
k_Bacteria.p_Bacteroidetes.c_Bacteroidia.o_Bacteroidales.f_Prevotellaceae.g_Paraprevotella.s_Paraprevotella_unclassified	rs11938983	T	C	0.108741	9.95956e-06	98267549	7738	0.0246128	4	0.286213	0.00251618	19.5143	ebi-a-GCST90027772
k_Bacteria.p_Bacteroidetes.c_Bacteroidia.o_Bacteroidales.f_Prevotellaceae.g_Paraprevotella.s_Paraprevotella_unclassified	rs246783	G	A	0.109297	6.12957e-06	75669542	7738	0.0241709	5	0.578874	0.00263546	20.4418	ebi-a-GCST90027772
k_Bacteria.p_Bacteroidetes.c_Bacteroidia.o_Bacteroidales.f_Prevotellaceae.g_Paraprevotella.s_Paraprevotella_unclassified	rs6465823	T	G	0.120795	3.60753e-06	101245403	7738	0.0260739	7	0.752057	0.00276601	21.4572	ebi-a-GCST90027772
k_Bacteria.p_Bacteroidetes.c_Bacteroidia.o_Bacteroidales.f_Prevotellaceae.g_Paraprevotella.s_Paraprevotella_unclassified	rs7015972	A	G	0.106861	4.99735e-06	18288003	7738	0.0234094	8	0.614719	0.00268572	20.8327	ebi-a-GCST90027772
k_Bacteria.p_Bacteroidetes.c_Bacteroidia.o_Bacteroidales.f_Prevotellaceae.g_Paraprevotella.s_Paraprevotella_unclassified	rs10760885	A	T	0.112149	4.66573e-07	105142673	7738	0.0222536	9	0.527096	0.00327144	25.3909	ebi-a-GCST90027772
k_Bacteria.p_Bacteroidetes.c_Bacteroidia.o_Bacteroidales.f_Prevotellaceae.g_Paraprevotella.s_Paraprevotella_unclassified	rs1969724	A	T	0.140115	5.23046e-06	102679088	7738	0.0307585	10	0.841389	0.00267453	20.7456	ebi-a-GCST90027772
k_Bacteria.p_Bacteroidetes.c_Bacteroidia.o_Bacteroidales.f_Prevotellaceae.g_Paraprevotella.s_Paraprevotella_unclassified	rs4767918	C	T	0.109243	3.57973e-06	121053044	7738	0.0235722	12	0.429707	0.00276793	21.4721	ebi-a-GCST90027772
k_Bacteria.p_Bacteroidetes.c_Bacteroidia.o_Bacteroidales.f_Prevotellaceae.g_Paraprevotella.s_Paraprevotella_unclassified	rs12895134	A	G	0.0995816	9.46935e-06	94394345	7738	0.0224842	14	0.555549	0.00252857	19.6106	ebi-a-GCST90027772
k_Bacteria.p_Bacteroidetes.c_Bacteroidia.o_Bacteroidales.f_Prevotellaceae.g_Paraprevotella.s_Paraprevotella_xylaniphila	rs113640907	C	T	0.194644	8.18163e-06	245894994	7738	0.0436384	1	0.11936	0.00256449	19.8899	ebi-a-GCST90027773
k_Bacteria.p_Bacteroidetes.c_Bacteroidia.o_Bacteroidales.f_Prevotellaceae.g_Paraprevotella.s_Paraprevotella_xylaniphila	rs595638	T	C	-0.17446	3.71219e-06	127340666	7738	0.0377058	4	0.836234	0.00275897	21.4024	ebi-a-GCST90027773
k_Bacteria.p_Bacteroidetes.c_Bacteroidia.o_Bacteroidales.f_Prevotellaceae.g_Paraprevotella.s_Paraprevotella_xylaniphila	rs3919827	T	G	-0.138415	9.79467e-06	67067806	7738	0.0313039	4	0.273651	0.00252026	19.546	ebi-a-GCST90027773
k_Bacteria.p_Bacteroidetes.c_Bacteroidia.o_Bacteroidales.f_Prevotellaceae.g_Paraprevotella.s_Paraprevotella_xylaniphila	rs4709313	A	G	0.182133	4.66853e-06	159803460	7738	0.0397743	6	0.160668	0.00270252	20.9633	ebi-a-GCST90027773
k_Bacteria.p_Bacteroidetes.c_Bacteroidia.o_Bacteroidales.f_Prevotellaceae.g_Paraprevotella.s_Paraprevotella_xylaniphila	rs6970331	T	C	0.127487	7.72111e-06	152227594	7738	0.028503	7	0.470452	0.0025787	20.0004	ebi-a-GCST90027773
k_Bacteria.p_Bacteroidetes.c_Bacteroidia.o_Bacteroidales.f_Prevotellaceae.g_Paraprevotella.s_Paraprevotella_xylaniphila	rs9314321	C	T	-0.267528	4.71433e-06	26116276	7738	0.0584491	8	0.937106	0.0027001	20.9445	ebi-a-GCST90027773
k_Bacteria.p_Bacteroidetes.c_Bacteroidia.o_Bacteroidales.f_Prevotellaceae.g_Paraprevotella.s_Paraprevotella_xylaniphila	rs311865	A	G	-0.152845	1.55518e-06	59214448	7738	0.0318161	14	0.254885	0.00297363	23.0726	ebi-a-GCST90027773
k_Bacteria.p_Bacteroidetes.c_Bacteroidia.o_Bacteroidales.f_Prevotellaceae.g_Paraprevotella.s_Paraprevotella_xylaniphila	rs2005815	A	C	-0.282918	2.44157e-06	11186003	7738	0.0600299	17	0.942274	0.00286228	22.2062	ebi-a-GCST90027773
k_Bacteria.p_Bacteroidetes.c_Bacteroidia.o_Bacteroidales.f_Prevotellaceae.g_Paraprevotella.s_Paraprevotella_xylaniphila	rs6052686	T	C	0.162031	4.83025e-06	4594466	7738	0.0354396	20	0.762608	0.00269413	20.8981	ebi-a-GCST90027773
k_Bacteria.p_Bacteroidetes.c_Bacteroidia.o_Bacteroidales.f_Prevotellaceae.g_Paraprevotella.s_Paraprevotella_xylaniphila	rs62240505	G	T	-0.211992	7.68422e-06	23936314	7738	0.0473853	22	0.109091	0.00257989	20.0096	ebi-a-GCST90027773
k_Bacteria.p_Bacteroidetes.c_Bacteroidia.o_Bacteroidales.f_Prevotellaceae.g_Prevotella.s_Prevotella_copri	rs6745806	G	A	-0.167427	8.85014e-06	139296037	7738	0.0376791	2	0.935626	0.00254516	19.7396	ebi-a-GCST90027774
k_Bacteria.p_Bacteroidetes.c_Bacteroidia.o_Bacteroidales.f_Prevotellaceae.g_Prevotella.s_Prevotella_copri	rs79216963	A	T	-0.155553	5.29846e-06	180583709	7738	0.0341678	2	0.100574	0.00267136	20.721	ebi-a-GCST90027774
k_Bacteria.p_Bacteroidetes.c_Bacteroidia.o_Bacteroidales.f_Prevotellaceae.g_Prevotella.s_Prevotella_copri	rs12657476	T	C	-0.0931547	2.55018e-06	150566196	7738	0.019803	5	0.459629	0.00285153	22.1226	ebi-a-GCST90027774
k_Bacteria.p_Bacteroidetes.c_Bacteroidia.o_Bacteroidales.f_Prevotellaceae.g_Prevotella.s_Prevotella_copri	rs4503137	T	G	0.0964986	2.99399e-06	17991955	7738	0.0206581	8	0.718361	0.00281196	21.8147	ebi-a-GCST90027774
k_Bacteria.p_Bacteroidetes.c_Bacteroidia.o_Bacteroidales.f_Prevotellaceae.g_Prevotella.s_Prevotella_copri	rs73654027	C	G	0.138723	2.48891e-06	94443717	7738	0.029459	9	0.114452	0.00285752	22.1691	ebi-a-GCST90027774
k_Bacteria.p_Bacteroidetes.c_Bacteroidia.o_Bacteroidales.f_Prevotellaceae.g_Prevotella.s_Prevotella_copri	rs7088001	G	A	0.121321	6.92963e-06	113295291	7738	0.0269851	10	0.130522	0.00260533	20.2075	ebi-a-GCST90027774
k_Bacteria.p_Bacteroidetes.c_Bacteroidia.o_Bacteroidales.f_Prevotellaceae.g_Prevotella.s_Prevotella_copri	rs2421570	A	G	-0.0884542	8.00608e-06	34052765	7738	0.0198105	11	0.363422	0.0025698	19.9312	ebi-a-GCST90027774
k_Bacteria.p_Bacteroidetes.c_Bacteroidia.o_Bacteroidales.f_Prevotellaceae.g_Prevotella.s_Prevotella_copri	rs7930251	T	C	-0.0870117	7.11672e-06	111155302	7738	0.0193783	11	0.341935	0.00259875	20.1563	ebi-a-GCST90027774
k_Bacteria.p_Bacteroidetes.c_Bacteroidia.o_Bacteroidales.f_Prevotellaceae.g_Prevotella.s_Prevotella_copri	rs9517773	G	A	-0.114611	5.31312e-06	100217440	7738	0.025178	13	0.188886	0.00267067	20.7156	ebi-a-GCST90027774
k_Bacteria.p_Bacteroidetes.c_Bacteroidia.o_Bacteroidales.f_Prevotellaceae.g_Prevotella.s_Prevotella_copri	rs12870360	A	G	-0.0847702	9.51152e-06	49405223	7738	0.0191442	13	0.442716	0.00252746	19.602	ebi-a-GCST90027774
k_Bacteria.p_Bacteroidetes.c_Bacteroidia.o_Bacteroidales.f_Prevotellaceae.g_Prevotella.s_Prevotella_copri	rs72799593	T	C	0.157054	3.72169e-06	84948251	7738	0.0339477	16	0.0830449	0.00275835	21.3976	ebi-a-GCST90027774
k_Bacteria.p_Bacteroidetes.c_Bacteroidia.o_Bacteroidales.f_Prevotellaceae.g_Prevotella.s_Prevotella_copri	rs55749361	T	A	-0.158693	6.67621e-06	28158333	7738	0.0352357	21	0.0862231	0.00261447	20.2786	ebi-a-GCST90027774
k_Bacteria.p_Bacteroidetes.c_Bacteroidia.o_Bacteroidales.f_Prevotellaceae.g_Prevotella.s_Prevotella_copri	rs6005414	A	G	0.0822546	9.48178e-06	27783185	7738	0.0185732	22	0.509002	0.00252824	19.6081	ebi-a-GCST90027774
k_Bacteria.p_Bacteroidetes.c_Bacteroidia.o_Bacteroidales.f_Prevotellaceae.g_Prevotella.s_Prevotella_copri	rs2330438	A	T	0.0949466	2.14768e-06	23715418	7738	0.0200351	22	0.516688	0.00289393	22.4524	ebi-a-GCST90027774
k_Bacteria.p_Bacteroidetes.c_Bacteroidia.o_Bacteroidales.f_Rikenellaceae.g_Alistipes.s_Alistipes_finegoldii	rs12028677	T	C	-0.108937	3.94158e-06	112076856	7738	0.0236079	1	0.158462	0.00274419	21.2875	ebi-a-GCST90027775
k_Bacteria.p_Bacteroidetes.c_Bacteroidia.o_Bacteroidales.f_Rikenellaceae.g_Alistipes.s_Alistipes_finegoldii	rs57119184	T	C	0.0878396	8.83853e-06	69163936	7738	0.0197668	3	0.280027	0.0025455	19.7422	ebi-a-GCST90027775
k_Bacteria.p_Bacteroidetes.c_Bacteroidia.o_Bacteroidales.f_Rikenellaceae.g_Alistipes.s_Alistipes_finegoldii	rs60475061	A	G	-0.117157	6.98056e-06	5787678	7738	0.026068	6	0.12546	0.00260352	20.1934	ebi-a-GCST90027775
k_Bacteria.p_Bacteroidetes.c_Bacteroidia.o_Bacteroidales.f_Rikenellaceae.g_Alistipes.s_Alistipes_finegoldii	rs12192901	A	G	0.112476	2.33136e-06	1263359	7738	0.0238178	6	0.170872	0.00287368	22.2948	ebi-a-GCST90027775
k_Bacteria.p_Bacteroidetes.c_Bacteroidia.o_Bacteroidales.f_Rikenellaceae.g_Alistipes.s_Alistipes_finegoldii	rs67032605	G	A	0.119297	5.36476e-06	1046539	7738	0.0262192	9	0.138057	0.00266828	20.697	ebi-a-GCST90027775
k_Bacteria.p_Bacteroidetes.c_Bacteroidia.o_Bacteroidales.f_Rikenellaceae.g_Alistipes.s_Alistipes_finegoldii	rs10829629	T	C	0.0813715	1.96454e-06	131571972	7738	0.0171055	10	0.442907	0.00291592	22.6236	ebi-a-GCST90027775
k_Bacteria.p_Bacteroidetes.c_Bacteroidia.o_Bacteroidales.f_Rikenellaceae.g_Alistipes.s_Alistipes_finegoldii	rs7962165	G	T	-0.0956743	3.42799e-06	87292283	7738	0.0206046	12	0.770098	0.00277859	21.5551	ebi-a-GCST90027775
k_Bacteria.p_Bacteroidetes.c_Bacteroidia.o_Bacteroidales.f_Rikenellaceae.g_Alistipes.s_Alistipes_finegoldii	rs13381124	G	A	0.14335	9.32653e-06	25506994	7738	0.0323427	18	0.0754167	0.00253229	19.6395	ebi-a-GCST90027775
k_Bacteria.p_Bacteroidetes.c_Bacteroidia.o_Bacteroidales.f_Rikenellaceae.g_Alistipes.s_Alistipes_finegoldii	rs10407049	C	G	0.088168	7.73339e-07	30131562	7738	0.0178406	19	0.533488	0.00314634	24.4169	ebi-a-GCST90027775
k_Bacteria.p_Bacteroidetes.c_Bacteroidia.o_Bacteroidales.f_Rikenellaceae.g_Alistipes.s_Alistipes_finegoldii	rs111585182	T	G	-0.159958	7.3658e-06	45821518	7738	0.0356824	22	0.0667949	0.00259029	20.0905	ebi-a-GCST90027775
k_Bacteria.p_Bacteroidetes.c_Bacteroidia.o_Bacteroidales.f_Rikenellaceae.g_Alistipes.s_Alistipes_indistinctus	rs2055593	A	G	-0.112772	2.97324e-06	98992113	7738	0.0241344	2	0.21357	0.0028137	21.8282	ebi-a-GCST90027776
k_Bacteria.p_Bacteroidetes.c_Bacteroidia.o_Bacteroidales.f_Rikenellaceae.g_Alistipes.s_Alistipes_indistinctus	rs1443711	G	A	0.110108	4.15365e-06	31394676	7738	0.0239182	2	0.290423	0.00273127	21.187	ebi-a-GCST90027776
k_Bacteria.p_Bacteroidetes.c_Bacteroidia.o_Bacteroidales.f_Rikenellaceae.g_Alistipes.s_Alistipes_indistinctus	rs1362650	G	A	-0.09041	3.40095e-06	179137273	7738	0.019464	3	0.429872	0.00278055	21.5703	ebi-a-GCST90027776
k_Bacteria.p_Bacteroidetes.c_Bacteroidia.o_Bacteroidales.f_Rikenellaceae.g_Alistipes.s_Alistipes_indistinctus	rs73102812	T	C	0.162776	2.25237e-06	61320539	7738	0.0344181	3	0.0882641	0.0028822	22.3612	ebi-a-GCST90027776
k_Bacteria.p_Bacteroidetes.c_Bacteroidia.o_Bacteroidales.f_Rikenellaceae.g_Alistipes.s_Alistipes_indistinctus	rs12332306	T	C	0.113209	3.30819e-07	63111148	7738	0.0221762	5	0.252514	0.00335659	26.0541	ebi-a-GCST90027776
k_Bacteria.p_Bacteroidetes.c_Bacteroidia.o_Bacteroidales.f_Rikenellaceae.g_Alistipes.s_Alistipes_indistinctus	rs62390586	C	G	-0.134288	1.02998e-07	174686892	7738	0.0252357	5	0.237693	0.0036461	28.3095	ebi-a-GCST90027776
k_Bacteria.p_Bacteroidetes.c_Bacteroidia.o_Bacteroidales.f_Rikenellaceae.g_Alistipes.s_Alistipes_indistinctus	rs11957434	A	G	0.121838	9.73397e-07	156575312	7738	0.0248805	5	0.183824	0.0030894	23.9737	ebi-a-GCST90027776
k_Bacteria.p_Bacteroidetes.c_Bacteroidia.o_Bacteroidales.f_Rikenellaceae.g_Alistipes.s_Alistipes_indistinctus	rs4897508	A	C	0.126348	8.48829e-06	131630172	7738	0.028377	6	0.138334	0.00255543	19.8194	ebi-a-GCST90027776
k_Bacteria.p_Bacteroidetes.c_Bacteroidia.o_Bacteroidales.f_Rikenellaceae.g_Alistipes.s_Alistipes_indistinctus	rs62493320	A	T	0.119161	2.62597e-06	14707890	7738	0.0253637	8	0.179269	0.00284431	22.0664	ebi-a-GCST90027776
k_Bacteria.p_Bacteroidetes.c_Bacteroidia.o_Bacteroidales.f_Rikenellaceae.g_Alistipes.s_Alistipes_indistinctus	rs10966460	G	A	0.174315	8.00166e-06	24786605	7738	0.0390392	9	0.0654922	0.00256993	19.9322	ebi-a-GCST90027776
k_Bacteria.p_Bacteroidetes.c_Bacteroidia.o_Bacteroidales.f_Rikenellaceae.g_Alistipes.s_Alistipes_indistinctus	rs2789623	G	A	0.113499	1.53176e-06	8223518	7738	0.023611	10	0.753944	0.00297736	23.1017	ebi-a-GCST90027776
k_Bacteria.p_Bacteroidetes.c_Bacteroidia.o_Bacteroidales.f_Rikenellaceae.g_Alistipes.s_Alistipes_indistinctus	rs8015391	G	A	-0.0988055	4.35231e-06	54954582	7738	0.0215084	14	0.296311	0.00271978	21.0976	ebi-a-GCST90027776
k_Bacteria.p_Bacteroidetes.c_Bacteroidia.o_Bacteroidales.f_Rikenellaceae.g_Alistipes.s_Alistipes_onderdonkii	rs7660775	C	A	0.11056	7.50188e-06	114611948	7738	0.0246844	4	0.12708	0.00258582	20.0557	ebi-a-GCST90027777
k_Bacteria.p_Bacteroidetes.c_Bacteroidia.o_Bacteroidales.f_Rikenellaceae.g_Alistipes.s_Alistipes_onderdonkii	rs7804962	C	T	0.0881322	5.23492e-07	13303509	7738	0.017565	7	0.333402	0.0032429	25.1687	ebi-a-GCST90027777
k_Bacteria.p_Bacteroidetes.c_Bacteroidia.o_Bacteroidales.f_Rikenellaceae.g_Alistipes.s_Alistipes_onderdonkii	rs488197	T	C	-0.0757035	9.54443e-06	38274267	7738	0.0170995	9	0.420306	0.00252661	19.5953	ebi-a-GCST90027777
k_Bacteria.p_Bacteroidetes.c_Bacteroidia.o_Bacteroidales.f_Rikenellaceae.g_Alistipes.s_Alistipes_onderdonkii	rs7850333	G	C	-0.0949791	5.43538e-06	7518169	7738	0.0208872	9	0.203016	0.00266507	20.672	ebi-a-GCST90027777
k_Bacteria.p_Bacteroidetes.c_Bacteroidia.o_Bacteroidales.f_Rikenellaceae.g_Alistipes.s_Alistipes_onderdonkii	rs11041738	T	C	-0.0967085	8.65028e-07	8114103	7738	0.0196558	11	0.244794	0.00311862	24.2011	ebi-a-GCST90027777
k_Bacteria.p_Bacteroidetes.c_Bacteroidia.o_Bacteroidales.f_Rikenellaceae.g_Alistipes.s_Alistipes_onderdonkii	rs11104946	G	T	-0.0978269	6.9504e-06	77760259	7738	0.0217625	12	0.173448	0.00260458	20.2016	ebi-a-GCST90027777
k_Bacteria.p_Bacteroidetes.c_Bacteroidia.o_Bacteroidales.f_Rikenellaceae.g_Alistipes.s_Alistipes_onderdonkii	rs8011841	T	C	-0.0730403	8.80988e-06	97461817	7738	0.0164339	14	0.483236	0.00254629	19.7484	ebi-a-GCST90027777
k_Bacteria.p_Bacteroidetes.c_Bacteroidia.o_Bacteroidales.f_Rikenellaceae.g_Alistipes.s_Alistipes_onderdonkii	rs117024060	A	G	-0.145622	7.95866e-06	55772583	7738	0.0326046	15	0.0789775	0.00257128	19.9427	ebi-a-GCST90027777
k_Bacteria.p_Bacteroidetes.c_Bacteroidia.o_Bacteroidales.f_Rikenellaceae.g_Alistipes.s_Alistipes_putredinis	rs143528380	T	C	-0.166716	6.70363e-06	100462085	7738	0.0370242	4	0.0514353	0.00261347	20.2708	ebi-a-GCST90027778
k_Bacteria.p_Bacteroidetes.c_Bacteroidia.o_Bacteroidales.f_Rikenellaceae.g_Alistipes.s_Alistipes_putredinis	rs6459977	G	A	-0.0834013	9.8894e-06	155797686	7738	0.0188709	7	0.693191	0.00251789	19.5276	ebi-a-GCST90027778
k_Bacteria.p_Bacteroidetes.c_Bacteroidia.o_Bacteroidales.f_Rikenellaceae.g_Alistipes.s_Alistipes_putredinis	rs3118528	G	A	-0.0933371	8.99788e-06	137338430	7738	0.0210221	9	0.403079	0.00254111	19.7081	ebi-a-GCST90027778
k_Bacteria.p_Bacteroidetes.c_Bacteroidia.o_Bacteroidales.f_Rikenellaceae.g_Alistipes.s_Alistipes_putredinis	rs874372	G	C	0.112555	6.90924e-06	98247143	7738	0.0250319	10	0.879288	0.00260603	20.2129	ebi-a-GCST90027778
k_Bacteria.p_Bacteroidetes.c_Bacteroidia.o_Bacteroidales.f_Rikenellaceae.g_Alistipes.s_Alistipes_putredinis	rs2241820	T	C	-0.077173	2.25419e-06	54394497	7738	0.0163185	12	0.560013	0.00288196	22.3593	ebi-a-GCST90027778
k_Bacteria.p_Bacteroidetes.c_Bacteroidia.o_Bacteroidales.f_Rikenellaceae.g_Alistipes.s_Alistipes_putredinis	rs6489044	C	T	-0.077538	6.33841e-06	126554565	7738	0.0171743	12	0.658809	0.00262724	20.3779	ebi-a-GCST90027778
k_Bacteria.p_Bacteroidetes.c_Bacteroidia.o_Bacteroidales.f_Rikenellaceae.g_Alistipes.s_Alistipes_putredinis	rs77715803	A	G	-0.102709	6.98972e-06	37075839	7738	0.0228548	14	0.149407	0.00260316	20.1906	ebi-a-GCST90027778
k_Bacteria.p_Bacteroidetes.c_Bacteroidia.o_Bacteroidales.f_Rikenellaceae.g_Alistipes.s_Alistipes_senegalensis	rs13393033	T	C	-0.0878362	3.07503e-06	6718574	7738	0.0188258	2	0.338139	0.00280538	21.7635	ebi-a-GCST90027779
k_Bacteria.p_Bacteroidetes.c_Bacteroidia.o_Bacteroidales.f_Rikenellaceae.g_Alistipes.s_Alistipes_senegalensis	rs73083250	A	G	-0.0999442	7.02813e-06	195951391	7738	0.0222453	3	0.20771	0.00260183	20.1802	ebi-a-GCST90027779
k_Bacteria.p_Bacteroidetes.c_Bacteroidia.o_Bacteroidales.f_Rikenellaceae.g_Alistipes.s_Alistipes_senegalensis	rs852540	A	G	0.137914	9.7089e-06	5592436	7738	0.0311773	7	0.0885402	0.0025224	19.5626	ebi-a-GCST90027779
k_Bacteria.p_Bacteroidetes.c_Bacteroidia.o_Bacteroidales.f_Rikenellaceae.g_Alistipes.s_Alistipes_senegalensis	rs592284	T	G	-0.12505	8.74561e-06	117132048	7738	0.028126	10	0.882034	0.00254809	19.7624	ebi-a-GCST90027779
k_Bacteria.p_Bacteroidetes.c_Bacteroidia.o_Bacteroidales.f_Rikenellaceae.g_Alistipes.s_Alistipes_senegalensis	rs4935713	T	C	0.0939735	8.01475e-06	52259742	7738	0.0210477	10	0.233758	0.00256954	19.9292	ebi-a-GCST90027779
k_Bacteria.p_Bacteroidetes.c_Bacteroidia.o_Bacteroidales.f_Rikenellaceae.g_Alistipes.s_Alistipes_senegalensis	rs7944200	T	C	-0.0860419	1.36767e-06	28702277	7738	0.0178153	11	0.595764	0.00300537	23.3196	ebi-a-GCST90027779
k_Bacteria.p_Bacteroidetes.c_Bacteroidia.o_Bacteroidales.f_Rikenellaceae.g_Alistipes.s_Alistipes_senegalensis	rs56168514	G	A	0.141409	2.12848e-06	89922621	7738	0.029828	12	0.0982975	0.00289613	22.4695	ebi-a-GCST90027779
k_Bacteria.p_Bacteroidetes.c_Bacteroidia.o_Bacteroidales.f_Rikenellaceae.g_Alistipes.s_Alistipes_senegalensis	rs72643019	A	G	0.17014	6.04589e-06	88663116	7738	0.0376019	13	0.0624043	0.00263886	20.4683	ebi-a-GCST90027779
k_Bacteria.p_Bacteroidetes.c_Bacteroidia.o_Bacteroidales.f_Rikenellaceae.g_Alistipes.s_Alistipes_senegalensis	rs9573198	C	G	0.103765	6.81773e-06	74008908	7738	0.0230625	13	0.180697	0.00260931	20.2384	ebi-a-GCST90027779
k_Bacteria.p_Bacteroidetes.c_Bacteroidia.o_Bacteroidales.f_Rikenellaceae.g_Alistipes.s_Alistipes_senegalensis	rs7155195	C	T	-0.09121	9.58208e-07	86046850	7738	0.0186142	14	0.572076	0.0030933	24.004	ebi-a-GCST90027779
k_Bacteria.p_Bacteroidetes.c_Bacteroidia.o_Bacteroidales.f_Rikenellaceae.g_Alistipes.s_Alistipes_senegalensis	rs3786306	T	C	-0.110537	9.93757e-06	11879825	7738	0.0250167	18	0.193602	0.0025167	19.5183	ebi-a-GCST90027779
k_Bacteria.p_Bacteroidetes.c_Bacteroidia.o_Bacteroidales.f_Rikenellaceae.g_Alistipes.s_Alistipes_senegalensis	rs13381162	T	G	0.0903404	3.66488e-06	56945042	7738	0.0195139	18	0.319755	0.00276214	21.4271	ebi-a-GCST90027779
k_Bacteria.p_Bacteroidetes.c_Bacteroidia.o_Bacteroidales.f_Rikenellaceae.g_Alistipes.s_Alistipes_shahii	rs12134195	C	A	-0.134691	7.10984e-06	66851542	7738	0.0299956	1	0.0858402	0.00259898	20.1581	ebi-a-GCST90027780
k_Bacteria.p_Bacteroidetes.c_Bacteroidia.o_Bacteroidales.f_Rikenellaceae.g_Alistipes.s_Alistipes_shahii	rs1728059	C	T	-0.0882622	2.65314e-06	84941232	7738	0.0187952	2	0.265891	0.00284178	22.0467	ebi-a-GCST90027780
k_Bacteria.p_Bacteroidetes.c_Bacteroidia.o_Bacteroidales.f_Rikenellaceae.g_Alistipes.s_Alistipes_shahii	rs34355813	C	T	-0.168088	6.20497e-06	113301686	7738	0.0371934	3	0.0544599	0.0026325	20.4188	ebi-a-GCST90027780
k_Bacteria.p_Bacteroidetes.c_Bacteroidia.o_Bacteroidales.f_Rikenellaceae.g_Alistipes.s_Alistipes_shahii	rs4693197	A	G	0.115968	1.51224e-06	88801072	7738	0.0241116	4	0.134327	0.00298057	23.1266	ebi-a-GCST90027780
k_Bacteria.p_Bacteroidetes.c_Bacteroidia.o_Bacteroidales.f_Rikenellaceae.g_Alistipes.s_Alistipes_shahii	rs79555856	C	T	-0.131509	9.05086e-06	6545643	7738	0.029628	6	0.101322	0.00253965	19.6967	ebi-a-GCST90027780
k_Bacteria.p_Bacteroidetes.c_Bacteroidia.o_Bacteroidales.f_Rikenellaceae.g_Alistipes.s_Alistipes_shahii	rs17070727	A	G	0.12916	7.92392e-06	4453705	7738	0.0289128	8	0.0950225	0.00257234	19.9509	ebi-a-GCST90027780
k_Bacteria.p_Bacteroidetes.c_Bacteroidia.o_Bacteroidales.f_Rikenellaceae.g_Alistipes.s_Alistipes_shahii	rs7043141	T	G	0.113549	3.8399e-06	23442387	7738	0.0245784	9	0.134128	0.00275064	21.3377	ebi-a-GCST90027780
k_Bacteria.p_Bacteroidetes.c_Bacteroidia.o_Bacteroidales.f_Rikenellaceae.g_Alistipes.s_Alistipes_shahii	rs34990336	G	A	0.0948989	6.35463e-06	110273582	7738	0.0210221	9	0.209323	0.00262663	20.3731	ebi-a-GCST90027780
k_Bacteria.p_Bacteroidetes.c_Bacteroidia.o_Bacteroidales.f_Rikenellaceae.g_Alistipes.s_Alistipes_shahii	rs9886784	C	A	0.0887528	8.78759e-06	1521204	7738	0.0199667	9	0.772554	0.00254692	19.7533	ebi-a-GCST90027780
k_Bacteria.p_Bacteroidetes.c_Bacteroidia.o_Bacteroidales.f_Rikenellaceae.g_Alistipes.s_Alistipes_shahii	rs11161058	T	C	-0.0800937	2.60741e-06	29958756	7738	0.0170429	14	0.483784	0.00284605	22.0799	ebi-a-GCST90027780
k_Bacteria.p_Bacteroidetes.c_Bacteroidia.o_Bacteroidales.f_Rikenellaceae.g_Alistipes.s_Alistipes_shahii	rs6508629	T	C	-0.102602	6.12294e-06	27557607	7738	0.022689	18	0.159404	0.00263576	20.4441	ebi-a-GCST90027780
k_Bacteria.p_Bacteroidetes.c_Bacteroidia.o_Bacteroidales.f_Rikenellaceae.g_Alistipes.s_Alistipes_sp_AP11	rs2293915	T	A	0.13124	6.76223e-06	17551034	7738	0.0291578	1	0.55517	0.00261131	20.254	ebi-a-GCST90027781
k_Bacteria.p_Bacteroidetes.c_Bacteroidia.o_Bacteroidales.f_Rikenellaceae.g_Alistipes.s_Alistipes_sp_AP11	rs12022867	T	C	-0.189732	4.12297e-06	186786065	7738	0.0412005	1	0.123737	0.00273312	21.2014	ebi-a-GCST90027781
k_Bacteria.p_Bacteroidetes.c_Bacteroidia.o_Bacteroidales.f_Rikenellaceae.g_Alistipes.s_Alistipes_sp_AP11	rs55790429	G	C	0.124676	8.89242e-06	7879112	7738	0.0280645	3	0.319025	0.00254399	19.7305	ebi-a-GCST90027781
k_Bacteria.p_Bacteroidetes.c_Bacteroidia.o_Bacteroidales.f_Rikenellaceae.g_Alistipes.s_Alistipes_sp_AP11	rs28450200	T	C	0.193309	1.37268e-08	15070111	7738	0.0340527	8	0.826147	0.00414732	32.2173	ebi-a-GCST90027781
k_Bacteria.p_Bacteroidetes.c_Bacteroidia.o_Bacteroidales.f_Rikenellaceae.g_Alistipes.s_Alistipes_sp_AP11	rs34886974	T	C	-0.187095	9.46695e-06	51827473	7738	0.0422432	14	0.111584	0.00252861	19.6109	ebi-a-GCST90027781
k_Bacteria.p_Bacteroidetes.c_Bacteroidia.o_Bacteroidales.f_Rikenellaceae.g_Alistipes.s_Alistipes_sp_AP11	rs13333427	G	A	-0.279033	3.10907e-06	69959741	7738	0.0598337	16	0.0508214	0.00280267	21.7424	ebi-a-GCST90027781
k_Bacteria.p_Bacteroidetes.c_Bacteroidia.o_Bacteroidales.f_Rikenellaceae.g_Alistipes.s_Alistipes_sp_AP11	rs1553042	A	G	0.139351	1.26029e-06	31608930	7738	0.0287564	17	0.309212	0.00302556	23.4768	ebi-a-GCST90027781
k_Bacteria.p_Bacteroidetes.c_Bacteroidia.o_Bacteroidales.f_Rikenellaceae.g_Alistipes.s_Alistipes_sp_AP11	rs71385354	C	G	0.241135	7.46071e-06	52135707	7738	0.0538235	17	0.0602341	0.00258716	20.0662	ebi-a-GCST90027781
k_Bacteria.p_Bacteroidetes.c_Bacteroidia.o_Bacteroidales.f_Rikenellaceae.g_Alistipes.s_Alistipes_sp_AP11	rs11664566	T	C	0.161176	8.32952e-06	30050356	7738	0.0361661	18	0.15151	0.00256009	19.8557	ebi-a-GCST90027781
k_Bacteria.p_Bacteroidetes.c_Bacteroidia.o_Bacteroidales.f_Rikenellaceae.g_Alistipes.s_Alistipes_sp_AP11	rs9958338	T	C	0.119481	5.21627e-06	377105	7738	0.0262257	18	0.488401	0.00267517	20.7506	ebi-a-GCST90027781
k_Bacteria.p_Bacteroidetes.c_Bacteroidia.o_Bacteroidales.f_Rikenellaceae.g_Alistipes.s_Alistipes_sp_AP11	rs363031	A	C	0.3004	9.234e-06	10218155	7738	0.0677435	20	0.0523215	0.00253474	19.6586	ebi-a-GCST90027781
k_Bacteria.p_Bacteroidetes.c_Bacteroidia.o_Bacteroidales.f_Rikenellaceae.g_Alistipes.s_Alistipes_sp_AP11	rs73147950	A	C	-0.146211	6.17632e-06	59631773	7738	0.0323458	20	0.209161	0.0026336	20.4274	ebi-a-GCST90027781
k_Bacteria.p_Firmicutes.c_Bacilli.o_Lactobacillales.f_Lactobacillaceae.g_Lactobacillus.s_Lactobacillus_delbrueckii	rs60200511	G	A	0.319997	2.73262e-06	244935076	7738	0.0682303	1	0.0939516	0.0028345	21.99	ebi-a-GCST90027782
k_Bacteria.p_Firmicutes.c_Bacilli.o_Lactobacillales.f_Lactobacillaceae.g_Lactobacillus.s_Lactobacillus_delbrueckii	rs1458987	T	C	-0.32208	7.56519e-06	55103700	7738	0.071939	3	0.0855867	0.00258373	20.0395	ebi-a-GCST90027782
k_Bacteria.p_Firmicutes.c_Bacilli.o_Lactobacillales.f_Lactobacillaceae.g_Lactobacillus.s_Lactobacillus_delbrueckii	rs12488234	G	T	-0.318667	6.77096e-06	112191202	7738	0.0708029	3	0.105917	0.00261101	20.2516	ebi-a-GCST90027782
k_Bacteria.p_Firmicutes.c_Bacilli.o_Lactobacillales.f_Lactobacillaceae.g_Lactobacillus.s_Lactobacillus_delbrueckii	rs28635178	A	G	0.408662	5.77298e-06	66026666	7738	0.090122	3	0.0528226	0.00265024	20.5568	ebi-a-GCST90027782
k_Bacteria.p_Firmicutes.c_Bacilli.o_Lactobacillales.f_Lactobacillaceae.g_Lactobacillus.s_Lactobacillus_delbrueckii	rs11734017	T	C	0.20506	4.3398e-06	187526100	7738	0.0446326	4	0.307114	0.00272048	21.1031	ebi-a-GCST90027782
k_Bacteria.p_Firmicutes.c_Bacilli.o_Lactobacillales.f_Lactobacillaceae.g_Lactobacillus.s_Lactobacillus_delbrueckii	rs299199	A	G	0.195759	3.28882e-06	118301430	7738	0.0420816	5	0.454333	0.0027888	21.6345	ebi-a-GCST90027782
k_Bacteria.p_Firmicutes.c_Bacilli.o_Lactobacillales.f_Lactobacillaceae.g_Lactobacillus.s_Lactobacillus_delbrueckii	rs35870858	C	G	0.325695	9.36419e-06	48196153	7738	0.0734979	7	0.0823956	0.0025313	19.6318	ebi-a-GCST90027782
k_Bacteria.p_Firmicutes.c_Bacilli.o_Lactobacillales.f_Lactobacillaceae.g_Lactobacillus.s_Lactobacillus_delbrueckii	rs4333664	T	C	-0.17962	7.62132e-06	6556948	7738	0.0401337	9	0.455242	0.0025819	20.0253	ebi-a-GCST90027782
k_Bacteria.p_Firmicutes.c_Bacilli.o_Lactobacillales.f_Lactobacillaceae.g_Lactobacillus.s_Lactobacillus_delbrueckii	rs278731	T	C	-0.407555	9.56797e-06	76162393	7738	0.0920671	9	0.0504032	0.00252602	19.5908	ebi-a-GCST90027782
k_Bacteria.p_Firmicutes.c_Bacilli.o_Lactobacillales.f_Lactobacillaceae.g_Lactobacillus.s_Lactobacillus_delbrueckii	rs4433502	A	G	0.199777	4.63276e-06	133569215	7738	0.0436121	10	0.349453	0.00270441	20.978	ebi-a-GCST90027782
k_Bacteria.p_Firmicutes.c_Bacilli.o_Lactobacillales.f_Lactobacillaceae.g_Lactobacillus.s_Lactobacillus_delbrueckii	rs735027	G	A	-0.216494	1.70502e-06	95301453	7738	0.0452388	11	0.298145	0.00295092	22.8959	ebi-a-GCST90027782
k_Bacteria.p_Firmicutes.c_Bacilli.o_Lactobacillales.f_Lactobacillaceae.g_Lactobacillus.s_Lactobacillus_delbrueckii	rs11113894	A	G	0.393284	9.24549e-06	108841863	7738	0.0886952	12	0.0508065	0.00253444	19.6562	ebi-a-GCST90027782
k_Bacteria.p_Firmicutes.c_Bacilli.o_Lactobacillales.f_Lactobacillaceae.g_Lactobacillus.s_Lactobacillus_delbrueckii	rs9544137	G	A	-0.275378	3.03403e-06	76646062	7738	0.0589864	13	0.133226	0.00280869	21.7893	ebi-a-GCST90027782
k_Bacteria.p_Firmicutes.c_Bacilli.o_Lactobacillales.f_Lactobacillaceae.g_Lactobacillus.s_Lactobacillus_delbrueckii	rs2332915	C	G	-0.201062	6.81099e-06	73182541	7738	0.0446853	14	0.377171	0.00260956	20.2404	ebi-a-GCST90027782
k_Bacteria.p_Firmicutes.c_Bacilli.o_Lactobacillales.f_Lactobacillaceae.g_Lactobacillus.s_Lactobacillus_delbrueckii	rs4450413	G	C	-0.188661	6.39411e-06	62320487	7738	0.0418046	16	0.589194	0.0026251	20.3612	ebi-a-GCST90027782
k_Bacteria.p_Firmicutes.c_Bacilli.o_Lactobacillales.f_Lactobacillaceae.g_Lactobacillus.s_Lactobacillus_delbrueckii	rs6517636	G	A	0.252978	5.23227e-06	42257555	7738	0.0555355	21	0.805669	0.00267444	20.7449	ebi-a-GCST90027782
k_Bacteria.p_Firmicutes.c_Bacilli.o_Lactobacillales.f_Streptococcaceae.g_Streptococcus.s_Streptococcus_parasanguinis	rs117329402	T	G	-0.354823	3.16002e-06	17799597	7738	0.07614	7	0.0607412	0.00279867	21.7113	ebi-a-GCST90027783
k_Bacteria.p_Firmicutes.c_Bacilli.o_Lactobacillales.f_Streptococcaceae.g_Streptococcus.s_Streptococcus_parasanguinis	rs6481791	C	T	-0.238809	2.13624e-06	19492259	7738	0.0503807	10	0.84059	0.00289524	22.4626	ebi-a-GCST90027783
k_Bacteria.p_Firmicutes.c_Bacilli.o_Lactobacillales.f_Streptococcaceae.g_Streptococcus.s_Streptococcus_parasanguinis	rs1893286	G	T	-0.208354	4.74679e-06	6668640	7738	0.0455351	18	0.237649	0.00269842	20.9314	ebi-a-GCST90027783
k_Bacteria.p_Firmicutes.c_Bacilli.o_Lactobacillales.f_Streptococcaceae.g_Streptococcus.s_Streptococcus_salivarius	rs1810052	A	G	-0.270338	6.14031e-06	33231531	7738	0.0597894	9	0.876062	0.00263506	20.4387	ebi-a-GCST90027784
k_Bacteria.p_Firmicutes.c_Bacilli.o_Lactobacillales.f_Streptococcaceae.g_Streptococcus.s_Streptococcus_thermophilus	rs7524171	G	A	0.137994	7.88152e-06	3279324	7738	0.0308824	1	0.538948	0.00257366	19.9612	ebi-a-GCST90027785
k_Bacteria.p_Firmicutes.c_Bacilli.o_Lactobacillales.f_Streptococcaceae.g_Streptococcus.s_Streptococcus_thermophilus	rs74654613	C	T	-0.215225	6.74155e-07	48683323	7738	0.0433164	2	0.15952	0.0031803	24.6813	ebi-a-GCST90027785
k_Bacteria.p_Firmicutes.c_Bacilli.o_Lactobacillales.f_Streptococcaceae.g_Streptococcus.s_Streptococcus_thermophilus	rs13086575	T	G	0.188513	6.15843e-06	61955356	7738	0.0416983	3	0.190642	0.00263434	20.4331	ebi-a-GCST90027785
k_Bacteria.p_Firmicutes.c_Bacilli.o_Lactobacillales.f_Streptococcaceae.g_Streptococcus.s_Streptococcus_thermophilus	rs6900225	A	G	0.171261	4.70695e-06	9314807	7738	0.0374141	6	0.760794	0.00270049	20.9476	ebi-a-GCST90027785
k_Bacteria.p_Firmicutes.c_Clostridia.o_Clostridiales.f_Clostridiaceae.g_Clostridium.s_Clostridium_asparagiforme	rs35665752	G	T	-0.283199	5.20967e-06	28747911	7738	0.0621573	1	0.107347	0.00267551	20.7533	ebi-a-GCST90027786
k_Bacteria.p_Firmicutes.c_Clostridia.o_Clostridiales.f_Clostridiaceae.g_Clostridium.s_Clostridium_asparagiforme	rs12633258	A	G	-0.367701	5.1331e-06	60664643	7738	0.0806489	3	0.0694253	0.00267916	20.7817	ebi-a-GCST90027786
k_Bacteria.p_Firmicutes.c_Clostridia.o_Clostridiales.f_Clostridiaceae.g_Clostridium.s_Clostridium_asparagiforme	rs1463878	G	T	0.208321	4.37542e-06	192612921	7738	0.0453591	3	0.780479	0.00271848	21.0875	ebi-a-GCST90027786
k_Bacteria.p_Firmicutes.c_Clostridia.o_Clostridiales.f_Clostridiaceae.g_Clostridium.s_Clostridium_asparagiforme	rs2063471	C	G	0.182008	3.44643e-06	60328405	7738	0.039207	4	0.455006	0.00277726	21.5448	ebi-a-GCST90027786
k_Bacteria.p_Firmicutes.c_Clostridia.o_Clostridiales.f_Clostridiaceae.g_Clostridium.s_Clostridium_asparagiforme	rs80196726	G	C	-0.295359	8.67581e-06	19449962	7738	0.0664057	4	0.0933682	0.00255007	19.7778	ebi-a-GCST90027786
k_Bacteria.p_Firmicutes.c_Clostridia.o_Clostridiales.f_Clostridiaceae.g_Clostridium.s_Clostridium_asparagiforme	rs13166845	A	T	0.281442	6.55013e-06	165090260	7738	0.0624343	5	0.137617	0.00261917	20.3151	ebi-a-GCST90027786
k_Bacteria.p_Firmicutes.c_Clostridia.o_Clostridiales.f_Clostridiaceae.g_Clostridium.s_Clostridium_asparagiforme	rs6597377	C	A	-0.183384	4.5829e-06	8991886	7738	0.0400138	6	0.453141	0.00270706	20.9986	ebi-a-GCST90027786
k_Bacteria.p_Firmicutes.c_Clostridia.o_Clostridiales.f_Clostridiaceae.g_Clostridium.s_Clostridium_asparagiforme	rs57193778	G	A	0.274168	7.01746e-06	136718087	7738	0.0610191	8	0.10972	0.00260221	20.1832	ebi-a-GCST90027786
k_Bacteria.p_Firmicutes.c_Clostridia.o_Clostridiales.f_Clostridiaceae.g_Clostridium.s_Clostridium_asparagiforme	rs73187354	A	G	-0.243218	1.39746e-06	108041797	7738	0.0504041	12	0.183607	0.00300003	23.2781	ebi-a-GCST90027786
k_Bacteria.p_Firmicutes.c_Clostridia.o_Clostridiales.f_Clostridiaceae.g_Clostridium.s_Clostridium_asparagiforme	rs11060559	A	G	0.197791	8.00811e-06	130283785	7738	0.0442985	12	0.742152	0.00256974	19.9307	ebi-a-GCST90027786
k_Bacteria.p_Firmicutes.c_Clostridia.o_Clostridiales.f_Clostridiaceae.g_Clostridium.s_Clostridium_asparagiforme	rs35595126	T	C	0.284059	7.31914e-06	65226044	7738	0.0633468	14	0.114309	0.00259186	20.1028	ebi-a-GCST90027786
k_Bacteria.p_Firmicutes.c_Clostridia.o_Clostridiales.f_Clostridiaceae.g_Clostridium.s_Clostridium_asparagiforme	rs12441278	A	T	0.19308	1.34468e-06	100063635	7738	0.0399501	15	0.428045	0.00300955	23.3521	ebi-a-GCST90027786
k_Bacteria.p_Firmicutes.c_Clostridia.o_Clostridiales.f_Clostridiaceae.g_Clostridium.s_Clostridium_asparagiforme	rs1976629	T	C	-0.302914	5.60028e-06	76478271	7738	0.0667073	18	0.906393	0.00265771	20.6148	ebi-a-GCST90027786
k_Bacteria.p_Firmicutes.c_Clostridia.o_Clostridiales.f_Clostridiaceae.g_Clostridium.s_Clostridium_asparagiforme	rs574764	A	C	0.188711	3.77711e-06	61641374	7738	0.0408175	18	0.386483	0.0027547	21.3693	ebi-a-GCST90027786
k_Bacteria.p_Firmicutes.c_Clostridia.o_Clostridiales.f_Clostridiaceae.g_Clostridium.s_Clostridium_asparagiforme	rs16960152	A	G	0.427583	7.32943e-06	54732216	7738	0.0953598	19	0.0652382	0.00259152	20.1001	ebi-a-GCST90027786
k_Bacteria.p_Firmicutes.c_Clostridia.o_Clostridiales.f_Clostridiaceae.g_Clostridium.s_Clostridium_asparagiforme	rs715519	C	G	-0.259143	5.57571e-06	51038369	7738	0.0570563	22	0.140116	0.00265881	20.6234	ebi-a-GCST90027786
k_Bacteria.p_Firmicutes.c_Clostridia.o_Clostridiales.f_Clostridiaceae.g_Clostridium.s_Clostridium_leptum	rs67194754	G	A	0.14313	5.48302e-06	195501149	7738	0.031489	1	0.278666	0.00266291	20.6553	ebi-a-GCST90027787
k_Bacteria.p_Firmicutes.c_Clostridia.o_Clostridiales.f_Clostridiaceae.g_Clostridium.s_Clostridium_leptum	rs72662817	G	A	0.178862	9.83377e-06	30603043	7738	0.0404592	1	0.181412	0.00251929	19.5384	ebi-a-GCST90027787
k_Bacteria.p_Firmicutes.c_Clostridia.o_Clostridiales.f_Clostridiaceae.g_Clostridium.s_Clostridium_leptum	rs17398712	C	G	0.186816	2.12613e-06	60243843	7738	0.0394039	3	0.156544	0.00289642	22.4718	ebi-a-GCST90027787
k_Bacteria.p_Firmicutes.c_Clostridia.o_Clostridiales.f_Clostridiaceae.g_Clostridium.s_Clostridium_leptum	rs79201749	A	G	-0.246343	3.59956e-06	11169139	7738	0.0531684	4	0.0910655	0.00276657	21.4615	ebi-a-GCST90027787
k_Bacteria.p_Firmicutes.c_Clostridia.o_Clostridiales.f_Clostridiaceae.g_Clostridium.s_Clostridium_leptum	rs9356977	A	C	0.138489	3.76062e-06	25454869	7738	0.0299489	6	0.645474	0.00275576	21.3775	ebi-a-GCST90027787
k_Bacteria.p_Firmicutes.c_Clostridia.o_Clostridiales.f_Clostridiaceae.g_Clostridium.s_Clostridium_leptum	rs7073292	G	A	0.148601	1.41932e-06	10139363	7738	0.0308155	10	0.374935	0.00299622	23.2484	ebi-a-GCST90027787
k_Bacteria.p_Firmicutes.c_Clostridia.o_Clostridiales.f_Clostridiaceae.g_Clostridium.s_Clostridium_leptum	rs11858399	T	C	-0.189446	1.87491e-06	93596061	7738	0.0397457	15	0.163698	0.00292744	22.7132	ebi-a-GCST90027787
k_Bacteria.p_Firmicutes.c_Clostridia.o_Clostridiales.f_Clostridiales_noname.g_Flavonifractor.s_Flavonifractor_plautii	rs13061928	G	A	-0.17875	5.44114e-06	2932365	7738	0.0393115	3	0.192297	0.0026648	20.67	ebi-a-GCST90027788
k_Bacteria.p_Firmicutes.c_Clostridia.o_Clostridiales.f_Clostridiales_noname.g_Flavonifractor.s_Flavonifractor_plautii	rs9848037	G	A	0.149789	7.07278e-06	55796723	7738	0.0333494	3	0.739047	0.00260031	20.1684	ebi-a-GCST90027788
k_Bacteria.p_Firmicutes.c_Clostridia.o_Clostridiales.f_Clostridiales_noname.g_Flavonifractor.s_Flavonifractor_plautii	rs77544959	A	G	-0.149358	5.8031e-06	39603353	7738	0.0329458	11	0.285411	0.00264896	20.5468	ebi-a-GCST90027788
k_Bacteria.p_Firmicutes.c_Clostridia.o_Clostridiales.f_Clostridiales_noname.g_Flavonifractor.s_Flavonifractor_plautii	rs1872436	T	C	-0.181533	8.83995e-07	57322492	7738	0.0369281	12	0.191344	0.00311325	24.1593	ebi-a-GCST90027788
k_Bacteria.p_Firmicutes.c_Clostridia.o_Clostridiales.f_Clostridiales_noname.g_Flavonifractor.s_Flavonifractor_plautii	rs9513795	T	C	0.159167	8.99933e-06	101402225	7738	0.0358491	13	0.203817	0.00254107	19.7078	ebi-a-GCST90027788
k_Bacteria.p_Firmicutes.c_Clostridia.o_Clostridiales.f_Clostridiales_noname.g_Flavonifractor.s_Flavonifractor_plautii	rs5768347	G	T	-0.1688	8.2882e-06	48492960	7738	0.0378678	22	0.823431	0.00256131	19.8652	ebi-a-GCST90027788
k_Bacteria.p_Firmicutes.c_Clostridia.o_Clostridiales.f_Clostridiales_noname.g_Pseudoflavonifractor.s_Pseudoflavonifractor_capillosus	rs74412941	C	A	-0.225163	8.6816e-06	200913546	7738	0.0506251	2	0.0628039	0.00254991	19.7765	ebi-a-GCST90027789
k_Bacteria.p_Firmicutes.c_Clostridia.o_Clostridiales.f_Clostridiales_noname.g_Pseudoflavonifractor.s_Pseudoflavonifractor_capillosus	rs6761789	G	T	0.2182	8.22205e-06	145252729	7738	0.0489312	2	0.0701702	0.00256327	19.8804	ebi-a-GCST90027789
k_Bacteria.p_Firmicutes.c_Clostridia.o_Clostridiales.f_Clostridiales_noname.g_Pseudoflavonifractor.s_Pseudoflavonifractor_capillosus	rs4352232	G	C	-0.128058	1.48399e-06	88848180	7738	0.0266047	2	0.316327	0.00298517	23.1624	ebi-a-GCST90027789
k_Bacteria.p_Firmicutes.c_Clostridia.o_Clostridiales.f_Clostridiales_noname.g_Pseudoflavonifractor.s_Pseudoflavonifractor_capillosus	rs6778836	A	T	-0.126056	2.33905e-06	168587709	7738	0.0266972	3	0.72267	0.00287288	22.2886	ebi-a-GCST90027789
k_Bacteria.p_Firmicutes.c_Clostridia.o_Clostridiales.f_Clostridiales_noname.g_Pseudoflavonifractor.s_Pseudoflavonifractor_capillosus	rs75202637	G	A	0.263588	5.35279e-06	163822623	7738	0.0579255	4	0.0637073	0.00266884	20.7014	ebi-a-GCST90027789
k_Bacteria.p_Firmicutes.c_Clostridia.o_Clostridiales.f_Clostridiales_noname.g_Pseudoflavonifractor.s_Pseudoflavonifractor_capillosus	rs1182140	G	A	-0.140145	6.01492e-06	2964863	7738	0.0309654	7	0.801962	0.00264013	20.4781	ebi-a-GCST90027789
k_Bacteria.p_Firmicutes.c_Clostridia.o_Clostridiales.f_Clostridiales_noname.g_Pseudoflavonifractor.s_Pseudoflavonifractor_capillosus	rs7790846	G	A	-0.121291	5.36574e-06	50424061	7738	0.0266576	7	0.722492	0.00266825	20.6968	ebi-a-GCST90027789
k_Bacteria.p_Firmicutes.c_Clostridia.o_Clostridiales.f_Clostridiales_noname.g_Pseudoflavonifractor.s_Pseudoflavonifractor_capillosus	rs10236678	A	G	0.134283	1.71281e-06	134549927	7738	0.0280654	7	0.747711	0.00294977	22.8869	ebi-a-GCST90027789
k_Bacteria.p_Firmicutes.c_Clostridia.o_Clostridiales.f_Clostridiales_noname.g_Pseudoflavonifractor.s_Pseudoflavonifractor_capillosus	rs4424244	C	T	0.121481	1.66027e-06	74434869	7738	0.0253566	8	0.352337	0.00295747	22.9468	ebi-a-GCST90027789
k_Bacteria.p_Firmicutes.c_Clostridia.o_Clostridiales.f_Clostridiales_noname.g_Pseudoflavonifractor.s_Pseudoflavonifractor_capillosus	rs7990301	T	C	0.110327	3.37513e-06	34382060	7738	0.0237438	13	0.53636	0.00278243	21.5849	ebi-a-GCST90027789
k_Bacteria.p_Firmicutes.c_Clostridia.o_Clostridiales.f_Clostridiales_noname.g_Pseudoflavonifractor.s_Pseudoflavonifractor_capillosus	rs11074766	T	C	0.130159	4.67789e-06	26304777	7738	0.0284269	16	0.243533	0.002702	20.9593	ebi-a-GCST90027789
k_Bacteria.p_Firmicutes.c_Clostridia.o_Clostridiales.f_Eubacteriaceae.g_Eubacterium.s_Eubacterium_eligens	rs10927575	C	G	0.120728	6.30246e-06	13785516	7738	0.0267334	1	0.141584	0.00262867	20.389	ebi-a-GCST90027790
k_Bacteria.p_Firmicutes.c_Clostridia.o_Clostridiales.f_Eubacteriaceae.g_Eubacterium.s_Eubacterium_eligens	rs12123157	T	G	-0.19937	5.45444e-06	121237156	7738	0.0438513	1	0.0618234	0.0026642	20.6653	ebi-a-GCST90027790
k_Bacteria.p_Firmicutes.c_Clostridia.o_Clostridiales.f_Eubacteriaceae.g_Eubacterium.s_Eubacterium_eligens	rs11678512	C	T	-0.101888	1.61116e-06	106187246	7738	0.0212403	2	0.219408	0.00296488	23.0045	ebi-a-GCST90027790
k_Bacteria.p_Firmicutes.c_Clostridia.o_Clostridiales.f_Eubacteriaceae.g_Eubacterium.s_Eubacterium_eligens	rs77362317	G	T	0.162865	1.37949e-06	141078059	7738	0.0337338	3	0.0732534	0.00300324	23.303	ebi-a-GCST90027790
k_Bacteria.p_Firmicutes.c_Clostridia.o_Clostridiales.f_Eubacteriaceae.g_Eubacterium.s_Eubacterium_eligens	rs13060820	T	C	-0.165915	4.53754e-06	98120246	7738	0.0361856	3	0.0723913	0.00270952	21.0178	ebi-a-GCST90027790
k_Bacteria.p_Firmicutes.c_Clostridia.o_Clostridiales.f_Eubacteriaceae.g_Eubacterium.s_Eubacterium_eligens	rs56105508	C	G	0.120423	8.03341e-06	17852886	7738	0.0269748	3	0.127461	0.00256896	19.9246	ebi-a-GCST90027790
k_Bacteria.p_Firmicutes.c_Clostridia.o_Clostridiales.f_Eubacteriaceae.g_Eubacterium.s_Eubacterium_eligens	rs11933020	C	T	0.103443	3.6256e-07	7805889	7738	0.0203323	4	0.246485	0.00333388	25.8772	ebi-a-GCST90027790
k_Bacteria.p_Firmicutes.c_Clostridia.o_Clostridiales.f_Eubacteriaceae.g_Eubacterium.s_Eubacterium_eligens	rs79969063	C	A	-0.160806	7.87155e-06	71786401	7738	0.0359854	5	0.0677792	0.00257397	19.9636	ebi-a-GCST90027790
k_Bacteria.p_Firmicutes.c_Clostridia.o_Clostridiales.f_Eubacteriaceae.g_Eubacterium.s_Eubacterium_eligens	rs6922056	G	T	0.112878	4.00064e-07	123544294	7738	0.0222686	6	0.804502	0.00330952	25.6874	ebi-a-GCST90027790
k_Bacteria.p_Firmicutes.c_Clostridia.o_Clostridiales.f_Eubacteriaceae.g_Eubacterium.s_Eubacterium_eligens	rs396720	T	C	0.0884819	7.74034e-06	59962804	7738	0.0197847	8	0.717832	0.0025781	19.9957	ebi-a-GCST90027790
k_Bacteria.p_Firmicutes.c_Clostridia.o_Clostridiales.f_Eubacteriaceae.g_Eubacterium.s_Eubacterium_eligens	rs4268153	A	G	-0.132382	8.06399e-06	117542385	7738	0.029659	8	0.107514	0.00256803	19.9174	ebi-a-GCST90027790
k_Bacteria.p_Firmicutes.c_Clostridia.o_Clostridiales.f_Eubacteriaceae.g_Eubacterium.s_Eubacterium_eligens	rs2184120	C	T	0.159484	6.85567e-06	111788558	7738	0.0354557	9	0.0703719	0.00260795	20.2279	ebi-a-GCST90027790
k_Bacteria.p_Firmicutes.c_Clostridia.o_Clostridiales.f_Eubacteriaceae.g_Eubacterium.s_Eubacterium_eligens	rs4775557	C	T	-0.18014	3.30385e-06	46844195	7738	0.0387317	15	0.0607152	0.0027877	21.6259	ebi-a-GCST90027790
k_Bacteria.p_Firmicutes.c_Clostridia.o_Clostridiales.f_Eubacteriaceae.g_Eubacterium.s_Eubacterium_eligens	rs2426807	C	T	-0.113657	8.36065e-06	58251131	7738	0.0255081	20	0.143411	0.00255914	19.8483	ebi-a-GCST90027790
k_Bacteria.p_Firmicutes.c_Clostridia.o_Clostridiales.f_Eubacteriaceae.g_Eubacterium.s_Eubacterium_hallii	rs10014686	A	G	0.203012	6.35053e-07	174600551	7738	0.0407635	4	0.0943997	0.00319508	24.7964	ebi-a-GCST90027791
k_Bacteria.p_Firmicutes.c_Clostridia.o_Clostridiales.f_Eubacteriaceae.g_Eubacterium.s_Eubacterium_hallii	rs4692552	C	T	0.122241	9.74855e-06	169764631	7738	0.0276396	4	0.263581	0.00252142	19.555	ebi-a-GCST90027791
k_Bacteria.p_Firmicutes.c_Clostridia.o_Clostridiales.f_Eubacteriaceae.g_Eubacterium.s_Eubacterium_hallii	rs62468608	C	A	0.172603	4.48518e-06	78170494	7738	0.0376243	7	0.116486	0.00271239	21.0401	ebi-a-GCST90027791
k_Bacteria.p_Firmicutes.c_Clostridia.o_Clostridiales.f_Eubacteriaceae.g_Eubacterium.s_Eubacterium_hallii	rs1330325	A	T	0.108309	7.36936e-06	21265197	7738	0.0241615	9	0.384105	0.00259016	20.0895	ebi-a-GCST90027791
k_Bacteria.p_Firmicutes.c_Clostridia.o_Clostridiales.f_Eubacteriaceae.g_Eubacterium.s_Eubacterium_hallii	rs2901343	T	C	-0.111962	2.04607e-06	124457906	7738	0.0235768	10	0.430528	0.00290589	22.5455	ebi-a-GCST90027791
k_Bacteria.p_Firmicutes.c_Clostridia.o_Clostridiales.f_Eubacteriaceae.g_Eubacterium.s_Eubacterium_hallii	rs6487088	T	C	-0.144302	3.15457e-06	20588382	7738	0.0309629	12	0.819447	0.00279908	21.7145	ebi-a-GCST90027791
k_Bacteria.p_Firmicutes.c_Clostridia.o_Clostridiales.f_Eubacteriaceae.g_Eubacterium.s_Eubacterium_hallii	rs10848037	C	T	-0.159119	6.32033e-06	130703322	7738	0.0352394	12	0.127875	0.00262794	20.3833	ebi-a-GCST90027791
k_Bacteria.p_Firmicutes.c_Clostridia.o_Clostridiales.f_Eubacteriaceae.g_Eubacterium.s_Eubacterium_hallii	rs1952183	G	A	-0.10882	5.25122e-06	89844111	7738	0.023893	14	0.503271	0.00267353	20.7379	ebi-a-GCST90027791
k_Bacteria.p_Firmicutes.c_Clostridia.o_Clostridiales.f_Eubacteriaceae.g_Eubacterium.s_Eubacterium_hallii	rs2871118	A	G	0.115938	7.2706e-06	43184320	7738	0.0258467	21	0.276078	0.00259349	20.1154	ebi-a-GCST90027791
k_Bacteria.p_Firmicutes.c_Clostridia.o_Clostridiales.f_Eubacteriaceae.g_Eubacterium.s_Eubacterium_hallii	rs17749540	T	C	-0.180458	4.61456e-07	37367536	7738	0.0357931	22	0.148921	0.00327417	25.4121	ebi-a-GCST90027791
k_Bacteria.p_Firmicutes.c_Clostridia.o_Clostridiales.f_Eubacteriaceae.g_Eubacterium.s_Eubacterium_hallii	rs73443336	G	A	-0.140422	1.68616e-06	50940762	7738	0.029329	22	0.219245	0.00295367	22.9173	ebi-a-GCST90027791
k_Bacteria.p_Firmicutes.c_Clostridia.o_Clostridiales.f_Eubacteriaceae.g_Eubacterium.s_Eubacterium_ramulus	rs9804152	C	T	-0.134336	1.05536e-06	158518939	7738	0.0275221	1	0.741779	0.00306943	23.8182	ebi-a-GCST90027792
k_Bacteria.p_Firmicutes.c_Clostridia.o_Clostridiales.f_Eubacteriaceae.g_Eubacterium.s_Eubacterium_ramulus	rs6731499	G	A	-0.114822	7.59329e-06	174711730	7738	0.0256509	2	0.320232	0.00258281	20.0324	ebi-a-GCST90027792
k_Bacteria.p_Firmicutes.c_Clostridia.o_Clostridiales.f_Eubacteriaceae.g_Eubacterium.s_Eubacterium_ramulus	rs12474753	T	C	0.243283	3.92473e-06	114128721	7738	0.0527119	2	0.0630051	0.00274526	21.2958	ebi-a-GCST90027792
k_Bacteria.p_Firmicutes.c_Clostridia.o_Clostridiales.f_Eubacteriaceae.g_Eubacterium.s_Eubacterium_ramulus	rs113157937	T	C	0.213265	3.03194e-06	62371898	7738	0.0456803	3	0.0862479	0.00280887	21.7906	ebi-a-GCST90027792
k_Bacteria.p_Firmicutes.c_Clostridia.o_Clostridiales.f_Eubacteriaceae.g_Eubacterium.s_Eubacterium_ramulus	rs2368038	T	A	0.13135	7.51934e-06	193755011	7738	0.0293294	3	0.226705	0.00258524	20.0513	ebi-a-GCST90027792
k_Bacteria.p_Firmicutes.c_Clostridia.o_Clostridiales.f_Eubacteriaceae.g_Eubacterium.s_Eubacterium_ramulus	rs75578397	A	T	0.177351	8.43277e-06	60851737	7738	0.0398192	8	0.101482	0.00255706	19.8322	ebi-a-GCST90027792
k_Bacteria.p_Firmicutes.c_Clostridia.o_Clostridiales.f_Eubacteriaceae.g_Eubacterium.s_Eubacterium_ramulus	rs10961097	T	C	-0.149816	9.31472e-06	13514253	7738	0.0337994	9	0.145585	0.00253261	19.642	ebi-a-GCST90027792
k_Bacteria.p_Firmicutes.c_Clostridia.o_Clostridiales.f_Eubacteriaceae.g_Eubacterium.s_Eubacterium_ramulus	rs6590368	T	C	0.12484	6.68098e-06	129090852	7738	0.0277199	11	0.755115	0.00261432	20.2774	ebi-a-GCST90027792
k_Bacteria.p_Firmicutes.c_Clostridia.o_Clostridiales.f_Eubacteriaceae.g_Eubacterium.s_Eubacterium_ramulus	rs10848471	A	C	0.144177	2.62374e-06	1510640	7738	0.0306873	12	0.205093	0.00284452	22.068	ebi-a-GCST90027792
k_Bacteria.p_Firmicutes.c_Clostridia.o_Clostridiales.f_Eubacteriaceae.g_Eubacterium.s_Eubacterium_ramulus	rs12935244	C	A	-0.124334	2.73867e-07	62133341	7738	0.0241866	16	0.363694	0.00340346	26.4191	ebi-a-GCST90027792
k_Bacteria.p_Firmicutes.c_Clostridia.o_Clostridiales.f_Eubacteriaceae.g_Eubacterium.s_Eubacterium_rectale	rs6695790	G	T	-0.080517	1.22093e-06	158052966	7738	0.0165939	1	0.522521	0.0030334	23.5378	ebi-a-GCST90027793
k_Bacteria.p_Firmicutes.c_Clostridia.o_Clostridiales.f_Eubacteriaceae.g_Eubacterium.s_Eubacterium_rectale	rs36042240	C	G	0.125081	7.63941e-06	242127334	7738	0.0279507	2	0.100968	0.00258135	20.021	ebi-a-GCST90027793
k_Bacteria.p_Firmicutes.c_Clostridia.o_Clostridiales.f_Eubacteriaceae.g_Eubacterium.s_Eubacterium_rectale	rs72645666	A	G	0.079789	6.77485e-06	56351168	7738	0.0177283	8	0.299503	0.00261089	20.2507	ebi-a-GCST90027793
k_Bacteria.p_Firmicutes.c_Clostridia.o_Clostridiales.f_Eubacteriaceae.g_Eubacterium.s_Eubacterium_rectale	rs2449527	A	G	0.0850013	7.54015e-06	98755721	7738	0.0189826	8	0.248582	0.00258456	20.046	ebi-a-GCST90027793
k_Bacteria.p_Firmicutes.c_Clostridia.o_Clostridiales.f_Eubacteriaceae.g_Eubacterium.s_Eubacterium_rectale	rs1890115	T	G	0.11834	4.84831e-06	85165993	7738	0.0258878	9	0.110317	0.00269323	20.8911	ebi-a-GCST90027793
k_Bacteria.p_Firmicutes.c_Clostridia.o_Clostridiales.f_Eubacteriaceae.g_Eubacterium.s_Eubacterium_rectale	rs4333970	A	G	0.0872277	2.19644e-06	82726856	7738	0.018424	10	0.734925	0.00288839	22.4093	ebi-a-GCST90027793
k_Bacteria.p_Firmicutes.c_Clostridia.o_Clostridiales.f_Eubacteriaceae.g_Eubacterium.s_Eubacterium_rectale	rs1939678	G	A	0.0722317	9.90216e-06	115692040	7738	0.0163446	11	0.508082	0.00251758	19.5252	ebi-a-GCST90027793
k_Bacteria.p_Firmicutes.c_Clostridia.o_Clostridiales.f_Eubacteriaceae.g_Eubacterium.s_Eubacterium_rectale	rs12807499	A	G	0.129032	5.48391e-06	132632108	7738	0.0283876	11	0.0985692	0.00266287	20.655	ebi-a-GCST90027793
k_Bacteria.p_Firmicutes.c_Clostridia.o_Clostridiales.f_Eubacteriaceae.g_Eubacterium.s_Eubacterium_rectale	rs1452438	G	A	-0.0811965	6.08892e-06	87379693	7738	0.0179508	15	0.716886	0.00263713	20.4548	ebi-a-GCST90027793
k_Bacteria.p_Firmicutes.c_Clostridia.o_Clostridiales.f_Eubacteriaceae.g_Eubacterium.s_Eubacterium_rectale	rs1867204	G	C	0.0755096	5.44917e-06	75023226	7738	0.0166075	17	0.513597	0.00266445	20.6673	ebi-a-GCST90027793
k_Bacteria.p_Firmicutes.c_Clostridia.o_Clostridiales.f_Eubacteriaceae.g_Eubacterium.s_Eubacterium_rectale	rs6021385	C	G	-0.0816426	6.2362e-06	50306537	7738	0.0180696	20	0.29233	0.00263126	20.4091	ebi-a-GCST90027793
k_Bacteria.p_Firmicutes.c_Clostridia.o_Clostridiales.f_Eubacteriaceae.g_Eubacterium.s_Eubacterium_siraeum	rs1358421	A	G	0.0902218	4.6931e-06	49754547	7738	0.0197074	2	0.351206	0.00270123	20.9533	ebi-a-GCST90027794
k_Bacteria.p_Firmicutes.c_Clostridia.o_Clostridiales.f_Eubacteriaceae.g_Eubacterium.s_Eubacterium_siraeum	rs66806908	G	C	0.136893	9.16727e-06	196553260	7738	0.03086	3	0.889921	0.00253652	19.6724	ebi-a-GCST90027794
k_Bacteria.p_Firmicutes.c_Clostridia.o_Clostridiales.f_Eubacteriaceae.g_Eubacterium.s_Eubacterium_siraeum	rs35239958	C	T	0.0892958	7.62851e-06	144169280	7738	0.0199528	3	0.320066	0.00258168	20.0236	ebi-a-GCST90027794
k_Bacteria.p_Firmicutes.c_Clostridia.o_Clostridiales.f_Eubacteriaceae.g_Eubacterium.s_Eubacterium_siraeum	rs7665837	C	G	-0.0864051	9.29694e-06	174422528	7738	0.0194917	4	0.449344	0.00253308	19.6457	ebi-a-GCST90027794
k_Bacteria.p_Firmicutes.c_Clostridia.o_Clostridiales.f_Eubacteriaceae.g_Eubacterium.s_Eubacterium_siraeum	rs28706788	A	G	0.0829043	8.13149e-06	159575028	7738	0.0185813	5	0.540016	0.002566	19.9017	ebi-a-GCST90027794
k_Bacteria.p_Firmicutes.c_Clostridia.o_Clostridiales.f_Eubacteriaceae.g_Eubacterium.s_Eubacterium_siraeum	rs2906787	C	T	0.172041	8.27389e-06	112137676	7738	0.0385918	7	0.93652	0.00256172	19.8683	ebi-a-GCST90027794
k_Bacteria.p_Firmicutes.c_Clostridia.o_Clostridiales.f_Eubacteriaceae.g_Eubacterium.s_Eubacterium_siraeum	rs2717881	A	T	0.165026	8.32319e-06	25210734	7738	0.0370288	7	0.926897	0.00256026	19.857	ebi-a-GCST90027794
k_Bacteria.p_Firmicutes.c_Clostridia.o_Clostridiales.f_Eubacteriaceae.g_Eubacterium.s_Eubacterium_siraeum	rs11002091	C	T	0.0879087	6.54862e-06	78984504	7738	0.0195012	10	0.379164	0.00261923	20.3156	ebi-a-GCST90027794
k_Bacteria.p_Firmicutes.c_Clostridia.o_Clostridiales.f_Eubacteriaceae.g_Eubacterium.s_Eubacterium_siraeum	rs9805811	G	A	-0.0971784	3.14116e-06	114744475	7738	0.0208476	13	0.730185	0.00280015	21.7228	ebi-a-GCST90027794
k_Bacteria.p_Firmicutes.c_Clostridia.o_Clostridiales.f_Eubacteriaceae.g_Eubacterium.s_Eubacterium_siraeum	rs117632297	A	G	-0.172677	8.7789e-06	80463424	7738	0.0388452	14	0.063938	0.00254717	19.7552	ebi-a-GCST90027794
k_Bacteria.p_Firmicutes.c_Clostridia.o_Clostridiales.f_Eubacteriaceae.g_Eubacterium.s_Eubacterium_siraeum	rs8050653	G	A	-0.085848	9.49905e-06	82300059	7738	0.0193864	16	0.434569	0.00252777	19.6044	ebi-a-GCST90027794
k_Bacteria.p_Firmicutes.c_Clostridia.o_Clostridiales.f_Eubacteriaceae.g_Eubacterium.s_Eubacterium_siraeum	rs74413687	A	G	0.162183	6.82747e-06	63315851	7738	0.0360487	17	0.0728206	0.00260896	20.2357	ebi-a-GCST90027794
k_Bacteria.p_Firmicutes.c_Clostridia.o_Clostridiales.f_Eubacteriaceae.g_Eubacterium.s_Eubacterium_siraeum	rs2660277	G	T	-0.0930074	8.53945e-07	11010141	7738	0.0188939	18	0.449167	0.0031218	24.2259	ebi-a-GCST90027794
k_Bacteria.p_Firmicutes.c_Clostridia.o_Clostridiales.f_Eubacteriaceae.g_Eubacterium.s_Eubacterium_siraeum	rs544964	G	A	-0.0849199	7.09545e-06	37409561	7738	0.0189097	19	0.573552	0.0025995	20.1622	ebi-a-GCST90027794
k_Bacteria.p_Firmicutes.c_Clostridia.o_Clostridiales.f_Eubacteriaceae.g_Eubacterium.s_Eubacterium_siraeum	rs13040204	G	A	0.117823	3.8909e-06	57224053	7738	0.0255187	20	0.216899	0.00274738	21.3123	ebi-a-GCST90027794
k_Bacteria.p_Firmicutes.c_Clostridia.o_Clostridiales.f_Eubacteriaceae.g_Eubacterium.s_Eubacterium_ventriosum	rs12124525	T	C	-0.270616	8.82592e-06	76940156	7738	0.0608933	1	0.0626426	0.00254585	19.7449	ebi-a-GCST90027795
k_Bacteria.p_Firmicutes.c_Clostridia.o_Clostridiales.f_Eubacteriaceae.g_Eubacterium.s_Eubacterium_ventriosum	rs3815679	T	C	0.213453	7.53408e-06	170218643	7738	0.0476669	2	0.0941311	0.00258475	20.0474	ebi-a-GCST90027795
k_Bacteria.p_Firmicutes.c_Clostridia.o_Clostridiales.f_Eubacteriaceae.g_Eubacterium.s_Eubacterium_ventriosum	rs1011345	C	T	-0.23966	6.00206e-06	173856545	7738	0.052948	2	0.0786334	0.00264067	20.4823	ebi-a-GCST90027795
k_Bacteria.p_Firmicutes.c_Clostridia.o_Clostridiales.f_Eubacteriaceae.g_Eubacterium.s_Eubacterium_ventriosum	rs79951774	T	G	-0.300379	4.89553e-06	189546969	7738	0.0657398	3	0.0506578	0.00269081	20.8723	ebi-a-GCST90027795
k_Bacteria.p_Firmicutes.c_Clostridia.o_Clostridiales.f_Eubacteriaceae.g_Eubacterium.s_Eubacterium_ventriosum	rs73040331	C	T	0.264744	1.49039e-06	18454062	7738	0.0550116	3	0.0757948	0.00298413	23.1543	ebi-a-GCST90027795
k_Bacteria.p_Firmicutes.c_Clostridia.o_Clostridiales.f_Eubacteriaceae.g_Eubacterium.s_Eubacterium_ventriosum	rs10502943	C	A	-0.267815	1.66905e-07	49901001	7738	0.0511794	18	0.0865447	0.00352628	27.3758	ebi-a-GCST90027795
k_Bacteria.p_Firmicutes.c_Clostridia.o_Clostridiales.f_Oscillospiraceae.g_Oscillibacter.s_Oscillibacter_unclassified	rs56001939	C	T	-0.0790706	3.4776e-06	54363878	7738	0.0170397	2	0.362334	0.00277505	21.5275	ebi-a-GCST90027796
k_Bacteria.p_Firmicutes.c_Clostridia.o_Clostridiales.f_Oscillospiraceae.g_Oscillibacter.s_Oscillibacter_unclassified	rs13119423	C	A	-0.110209	4.29507e-06	27850234	7738	0.0239763	4	0.139999	0.00272306	21.1231	ebi-a-GCST90027796
k_Bacteria.p_Firmicutes.c_Clostridia.o_Clostridiales.f_Oscillospiraceae.g_Oscillibacter.s_Oscillibacter_unclassified	rs55682375	A	G	-0.15804	7.10232e-06	21808352	7738	0.0351935	9	0.0674229	0.00259926	20.1603	ebi-a-GCST90027796
k_Bacteria.p_Firmicutes.c_Clostridia.o_Clostridiales.f_Oscillospiraceae.g_Oscillibacter.s_Oscillibacter_unclassified	rs4495839	G	A	0.0923722	7.25571e-06	47685828	7738	0.020591	10	0.488273	0.00259401	20.1194	ebi-a-GCST90027796
k_Bacteria.p_Firmicutes.c_Clostridia.o_Clostridiales.f_Oscillospiraceae.g_Oscillibacter.s_Oscillibacter_unclassified	rs10769221	A	G	0.140943	2.25071e-07	5806426	7738	0.0272231	11	0.884538	0.00345208	26.7978	ebi-a-GCST90027796
k_Bacteria.p_Firmicutes.c_Clostridia.o_Clostridiales.f_Oscillospiraceae.g_Oscillibacter.s_Oscillibacter_unclassified	rs12446334	G	A	0.0930476	3.49792e-06	81302009	7738	0.0200569	16	0.275569	0.00277363	21.5164	ebi-a-GCST90027796
k_Bacteria.p_Firmicutes.c_Clostridia.o_Clostridiales.f_Oscillospiraceae.g_Oscillibacter.s_Oscillibacter_unclassified	rs7255582	T	C	-0.0809638	1.69727e-06	35718076	7738	0.0169151	19	0.411214	0.00295202	22.9045	ebi-a-GCST90027796
k_Bacteria.p_Firmicutes.c_Clostridia.o_Clostridiales.f_Oscillospiraceae.g_Oscillibacter.s_Oscillibacter_unclassified	rs34865636	T	A	-0.0825242	3.00905e-06	45793832	7738	0.0176704	19	0.312404	0.00281073	21.8051	ebi-a-GCST90027796
k_Bacteria.p_Firmicutes.c_Clostridia.o_Clostridiales.f_Oscillospiraceae.g_Oscillibacter.s_Oscillibacter_unclassified	rs11087270	T	A	0.0886682	1.67822e-06	18906606	7738	0.018516	20	0.267415	0.0029548	22.926	ebi-a-GCST90027796
k_Bacteria.p_Firmicutes.c_Clostridia.o_Clostridiales.f_Ruminococcaceae.g_Faecalibacterium.s_Faecalibacterium_prausnitzii	rs840787	G	C	-0.0765503	4.67305e-06	65775890	7738	0.0167178	2	0.372348	0.00270229	20.9615	ebi-a-GCST90027797
k_Bacteria.p_Firmicutes.c_Clostridia.o_Clostridiales.f_Ruminococcaceae.g_Faecalibacterium.s_Faecalibacterium_prausnitzii	rs61798216	G	A	-0.129122	1.06957e-06	36459051	7738	0.0264682	4	0.113551	0.00306612	23.7925	ebi-a-GCST90027797
k_Bacteria.p_Firmicutes.c_Clostridia.o_Clostridiales.f_Ruminococcaceae.g_Faecalibacterium.s_Faecalibacterium_prausnitzii	rs12197028	G	A	0.14457	6.99874e-06	102128843	7738	0.0321715	6	0.0859036	0.00260287	20.1884	ebi-a-GCST90027797
k_Bacteria.p_Firmicutes.c_Clostridia.o_Clostridiales.f_Ruminococcaceae.g_Faecalibacterium.s_Faecalibacterium_prausnitzii	rs10113323	G	A	0.0795663	9.40546e-06	59554706	7738	0.0179591	8	0.295397	0.00253023	19.6235	ebi-a-GCST90027797
k_Bacteria.p_Firmicutes.c_Clostridia.o_Clostridiales.f_Ruminococcaceae.g_Faecalibacterium.s_Faecalibacterium_prausnitzii	rs12415307	G	A	-0.086919	2.28208e-06	103076252	7738	0.018389	10	0.289391	0.00287894	22.3358	ebi-a-GCST90027797
k_Bacteria.p_Firmicutes.c_Clostridia.o_Clostridiales.f_Ruminococcaceae.g_Faecalibacterium.s_Faecalibacterium_prausnitzii	rs74949229	A	G	-0.139551	8.74078e-07	9526946	7738	0.0283751	10	0.0939624	0.00311607	24.1813	ebi-a-GCST90027797
k_Bacteria.p_Firmicutes.c_Clostridia.o_Clostridiales.f_Ruminococcaceae.g_Faecalibacterium.s_Faecalibacterium_prausnitzii	rs2107539	T	C	-0.0987778	6.15361e-06	34322610	7738	0.0218485	17	0.243401	0.00263452	20.4345	ebi-a-GCST90027797
k_Bacteria.p_Firmicutes.c_Clostridia.o_Clostridiales.f_Ruminococcaceae.g_Faecalibacterium.s_Faecalibacterium_prausnitzii	rs3785822	A	G	0.0994099	2.50674e-06	59556923	7738	0.021117	17	0.178193	0.00285578	22.1556	ebi-a-GCST90027797
k_Bacteria.p_Firmicutes.c_Clostridia.o_Clostridiales.f_Ruminococcaceae.g_Faecalibacterium.s_Faecalibacterium_prausnitzii	rs36720	C	T	-0.0794064	7.21274e-06	16567351	7738	0.0176958	19	0.306358	0.00259545	20.1307	ebi-a-GCST90027797
k_Bacteria.p_Firmicutes.c_Clostridia.o_Clostridiales.f_Ruminococcaceae.g_Ruminococcaceae_noname.s_Ruminococcaceae_bacterium_D16	rs114446285	G	A	-0.200679	3.66058e-06	127826259	7738	0.0433453	2	0.212676	0.00276242	21.4293	ebi-a-GCST90027798
k_Bacteria.p_Firmicutes.c_Clostridia.o_Clostridiales.f_Ruminococcaceae.g_Ruminococcaceae_noname.s_Ruminococcaceae_bacterium_D16	rs12621499	G	A	0.174708	8.26133e-06	142324536	7738	0.0391872	2	0.309763	0.00256209	19.8712	ebi-a-GCST90027798
k_Bacteria.p_Firmicutes.c_Clostridia.o_Clostridiales.f_Ruminococcaceae.g_Ruminococcaceae_noname.s_Ruminococcaceae_bacterium_D16	rs570295	G	A	0.191415	1.67271e-07	12732095	7738	0.0365822	6	0.604353	0.00352573	27.3716	ebi-a-GCST90027798
k_Bacteria.p_Firmicutes.c_Clostridia.o_Clostridiales.f_Ruminococcaceae.g_Ruminococcaceae_noname.s_Ruminococcaceae_bacterium_D16	rs3916427	C	T	-0.16395	4.30051e-06	113929557	7738	0.0356699	9	0.534825	0.00272274	21.1206	ebi-a-GCST90027798
k_Bacteria.p_Firmicutes.c_Clostridia.o_Clostridiales.f_Ruminococcaceae.g_Ruminococcaceae_noname.s_Ruminococcaceae_bacterium_D16	rs9414689	G	C	0.205329	6.49426e-06	140215415	7738	0.0455314	9	0.686804	0.00262126	20.3314	ebi-a-GCST90027798
k_Bacteria.p_Firmicutes.c_Clostridia.o_Clostridiales.f_Ruminococcaceae.g_Ruminococcaceae_noname.s_Ruminococcaceae_bacterium_D16	rs9508731	T	A	-0.326536	2.02386e-06	30981374	7738	0.0687295	13	0.0991426	0.00290859	22.5665	ebi-a-GCST90027798
k_Bacteria.p_Firmicutes.c_Clostridia.o_Clostridiales.f_Ruminococcaceae.g_Ruminococcaceae_noname.s_Ruminococcaceae_bacterium_D16	rs11626630	T	C	0.240822	5.66957e-06	75207510	7738	0.0530639	14	0.154357	0.00265467	20.5912	ebi-a-GCST90027798
k_Bacteria.p_Firmicutes.c_Clostridia.o_Clostridiales.f_Ruminococcaceae.g_Ruminococcaceae_noname.s_Ruminococcaceae_bacterium_D16	rs4416113	A	G	0.326474	2.61409e-06	42991796	7738	0.069477	18	0.0723921	0.00284544	22.0751	ebi-a-GCST90027798
k_Bacteria.p_Firmicutes.c_Clostridia.o_Clostridiales.f_Ruminococcaceae.g_Ruminococcaceae_noname.s_Ruminococcaceae_bacterium_D16	rs4805013	T	A	0.168258	4.73195e-06	28484840	7738	0.036767	19	0.413523	0.00269918	20.9374	ebi-a-GCST90027798
k_Bacteria.p_Firmicutes.c_Clostridia.o_Clostridiales.f_Ruminococcaceae.g_Ruminococcaceae_noname.s_Ruminococcaceae_bacterium_D16	rs4239490	C	T	0.234442	3.59402e-06	51132056	7738	0.0505963	19	0.833293	0.00276695	21.4645	ebi-a-GCST90027798
k_Bacteria.p_Firmicutes.c_Clostridia.o_Clostridiales.f_Ruminococcaceae.g_Ruminococcus.s_Ruminococcus_bromii	rs12041621	A	G	-0.128203	9.17234e-07	48554579	7738	0.026118	1	0.198693	0.00310411	24.0882	ebi-a-GCST90027799
k_Bacteria.p_Firmicutes.c_Clostridia.o_Clostridiales.f_Ruminococcaceae.g_Ruminococcus.s_Ruminococcus_bromii	rs12131104	T	C	0.132729	8.81922e-06	149889339	7738	0.0298653	1	0.161802	0.00254602	19.7463	ebi-a-GCST90027799
k_Bacteria.p_Firmicutes.c_Clostridia.o_Clostridiales.f_Ruminococcaceae.g_Ruminococcus.s_Ruminococcus_bromii	rs10864073	C	T	-0.136479	8.66204e-06	214011756	7738	0.0306823	1	0.115526	0.00255046	19.7808	ebi-a-GCST90027799
k_Bacteria.p_Firmicutes.c_Clostridia.o_Clostridiales.f_Ruminococcaceae.g_Ruminococcus.s_Ruminococcus_bromii	rs34762184	A	G	-0.128822	6.37793e-06	50541769	7738	0.0285418	3	0.141534	0.00262571	20.366	ebi-a-GCST90027799
k_Bacteria.p_Firmicutes.c_Clostridia.o_Clostridiales.f_Ruminococcaceae.g_Ruminococcus.s_Ruminococcus_bromii	rs9865704	A	G	-0.145045	1.35195e-06	149080011	7738	0.0300178	3	0.127359	0.00300823	23.3419	ebi-a-GCST90027799
k_Bacteria.p_Firmicutes.c_Clostridia.o_Clostridiales.f_Ruminococcaceae.g_Ruminococcus.s_Ruminococcus_bromii	rs4884323	G	T	-0.0923593	3.89538e-06	59810492	7738	0.0200047	13	0.398074	0.0027471	21.3101	ebi-a-GCST90027799
k_Bacteria.p_Firmicutes.c_Clostridia.o_Clostridiales.f_Ruminococcaceae.g_Ruminococcus.s_Ruminococcus_bromii	rs1884673	T	C	-0.149704	6.65288e-07	38517535	7738	0.0301141	20	0.122825	0.00318356	24.7067	ebi-a-GCST90027799
k_Bacteria.p_Firmicutes.c_Clostridia.o_Clostridiales.f_Ruminococcaceae.g_Ruminococcus.s_Ruminococcus_callidus	rs4268390	G	A	0.260285	5.15051e-06	81927648	7738	0.0570981	1	0.0683627	0.00267831	20.7751	ebi-a-GCST90027800
k_Bacteria.p_Firmicutes.c_Clostridia.o_Clostridiales.f_Ruminococcaceae.g_Ruminococcus.s_Ruminococcus_callidus	rs1321631	G	A	-0.232995	1.27005e-06	34348912	7738	0.0480959	1	0.0931154	0.00302366	23.462	ebi-a-GCST90027800
k_Bacteria.p_Firmicutes.c_Clostridia.o_Clostridiales.f_Ruminococcaceae.g_Ruminococcus.s_Ruminococcus_callidus	rs35200886	A	G	-0.168061	3.77294e-06	222927951	7738	0.0363491	1	0.173258	0.00275499	21.3715	ebi-a-GCST90027800
k_Bacteria.p_Firmicutes.c_Clostridia.o_Clostridiales.f_Ruminococcaceae.g_Ruminococcus.s_Ruminococcus_callidus	rs79207650	A	G	-0.266917	5.81661e-06	154374162	7738	0.0588837	1	0.0641043	0.00264839	20.5423	ebi-a-GCST90027800
k_Bacteria.p_Firmicutes.c_Clostridia.o_Clostridiales.f_Ruminococcaceae.g_Ruminococcus.s_Ruminococcus_callidus	rs12098699	G	A	-0.158097	1.7949e-06	64396790	7738	0.0331076	10	0.210189	0.00293823	22.7971	ebi-a-GCST90027800
k_Bacteria.p_Firmicutes.c_Clostridia.o_Clostridiales.f_Ruminococcaceae.g_Ruminococcus.s_Ruminococcus_lactaris	rs76021913	C	A	-0.279535	4.77046e-06	195464261	7738	0.0611054	3	0.0553618	0.00269719	20.9219	ebi-a-GCST90027801
k_Bacteria.p_Firmicutes.c_Clostridia.o_Clostridiales.f_Ruminococcaceae.g_Ruminococcus.s_Ruminococcus_lactaris	rs72698095	G	C	-0.147336	7.37157e-06	183252248	7738	0.0328679	4	0.162094	0.00259011	20.0892	ebi-a-GCST90027801
k_Bacteria.p_Firmicutes.c_Clostridia.o_Clostridiales.f_Ruminococcaceae.g_Ruminococcus.s_Ruminococcus_lactaris	rs4245954	T	C	0.143728	1.87366e-06	8868227	7738	0.0301532	4	0.168029	0.00292761	22.7145	ebi-a-GCST90027801
k_Bacteria.p_Firmicutes.c_Clostridia.o_Clostridiales.f_Ruminococcaceae.g_Ruminococcus.s_Ruminococcus_lactaris	rs1878735	A	C	-0.138437	2.97434e-06	109873993	7738	0.0296275	9	0.169658	0.0028136	21.8274	ebi-a-GCST90027801
k_Bacteria.p_Firmicutes.c_Clostridia.o_Clostridiales.f_Ruminococcaceae.g_Ruminococcus.s_Ruminococcus_lactaris	rs7851638	G	A	0.203009	1.49386e-06	13793758	7738	0.0421875	9	0.917481	0.00298357	23.15	ebi-a-GCST90027801
k_Bacteria.p_Firmicutes.c_Clostridia.o_Clostridiales.f_Ruminococcaceae.g_Ruminococcus.s_Ruminococcus_lactaris	rs495828	T	G	-0.12357	6.3536e-06	136154867	7738	0.0273732	9	0.209253	0.00262666	20.3734	ebi-a-GCST90027801
k_Bacteria.p_Firmicutes.c_Clostridia.o_Clostridiales.f_Ruminococcaceae.g_Ruminococcus.s_Ruminococcus_lactaris	rs10858895	T	A	0.118385	3.53533e-06	89914880	7738	0.0255307	12	0.507927	0.00277098	21.4959	ebi-a-GCST90027801
k_Bacteria.p_Firmicutes.c_Clostridia.o_Clostridiales.f_Ruminococcaceae.g_Ruminococcus.s_Ruminococcus_lactaris	rs7148318	A	G	-0.107625	9.35815e-06	51325748	7738	0.0242863	14	0.702401	0.00253148	19.6332	ebi-a-GCST90027801
k_Bacteria.p_Firmicutes.c_Clostridia.o_Clostridiales.f_Ruminococcaceae.g_Subdoligranulum.s_Subdoligranulum_unclassified	rs12622085	G	A	0.0817846	9.63807e-06	170162682	7738	0.0184818	2	0.302884	0.00252423	19.5768	ebi-a-GCST90027802
k_Bacteria.p_Firmicutes.c_Clostridia.o_Clostridiales.f_Ruminococcaceae.g_Subdoligranulum.s_Subdoligranulum_unclassified	rs1850270	T	C	-0.0957917	6.9472e-06	1661391	7738	0.0213093	3	0.206659	0.00260469	20.2025	ebi-a-GCST90027802
k_Bacteria.p_Firmicutes.c_Clostridia.o_Clostridiales.f_Ruminococcaceae.g_Subdoligranulum.s_Subdoligranulum_unclassified	rs6830068	T	G	0.0894719	7.15221e-06	73711914	7738	0.0199309	4	0.217332	0.00259753	20.1469	ebi-a-GCST90027802
k_Bacteria.p_Firmicutes.c_Clostridia.o_Clostridiales.f_Ruminococcaceae.g_Subdoligranulum.s_Subdoligranulum_unclassified	rs11726764	A	C	0.148769	6.62186e-06	107710360	7738	0.0330195	4	0.0662113	0.00261648	20.2942	ebi-a-GCST90027802
k_Bacteria.p_Firmicutes.c_Clostridia.o_Clostridiales.f_Ruminococcaceae.g_Subdoligranulum.s_Subdoligranulum_unclassified	rs123043	A	C	-0.0768331	9.46629e-06	16823900	7738	0.0173477	4	0.648591	0.00252863	19.611	ebi-a-GCST90027802
k_Bacteria.p_Firmicutes.c_Clostridia.o_Clostridiales.f_Ruminococcaceae.g_Subdoligranulum.s_Subdoligranulum_unclassified	rs4721723	G	C	0.143047	3.00767e-06	18760347	7738	0.030629	7	0.0819166	0.00281087	21.8062	ebi-a-GCST90027802
k_Bacteria.p_Firmicutes.c_Clostridia.o_Clostridiales.f_Ruminococcaceae.g_Subdoligranulum.s_Subdoligranulum_unclassified	rs7000832	A	C	0.0840306	1.23191e-06	81956395	7738	0.0173243	8	0.456351	0.00303121	23.5208	ebi-a-GCST90027802
k_Bacteria.p_Firmicutes.c_Clostridia.o_Clostridiales.f_Ruminococcaceae.g_Subdoligranulum.s_Subdoligranulum_unclassified	rs7104786	T	C	0.0940162	4.74526e-07	2306168	7738	0.0186676	11	0.432431	0.00326722	25.3581	ebi-a-GCST90027802
k_Bacteria.p_Firmicutes.c_Clostridia.o_Clostridiales.f_Ruminococcaceae.g_Subdoligranulum.s_Subdoligranulum_unclassified	rs10836532	T	G	-0.0808891	3.51463e-06	4745154	7738	0.0174398	11	0.351034	0.00277244	21.5072	ebi-a-GCST90027802
k_Bacteria.p_Firmicutes.c_Clostridia.o_Clostridiales.f_Ruminococcaceae.g_Subdoligranulum.s_Subdoligranulum_unclassified	rs2105601	C	T	0.158954	5.77285e-06	87666565	7738	0.0350541	11	0.0803458	0.00265023	20.5567	ebi-a-GCST90027802
k_Bacteria.p_Firmicutes.c_Clostridia.o_Clostridiales.f_Ruminococcaceae.g_Subdoligranulum.s_Subdoligranulum_unclassified	rs73044678	A	G	-0.170185	4.36174e-06	10874415	7738	0.0370502	12	0.0554366	0.00271926	21.0935	ebi-a-GCST90027802
k_Bacteria.p_Firmicutes.c_Clostridia.o_Clostridiales.f_Ruminococcaceae.g_Subdoligranulum.s_Subdoligranulum_unclassified	rs2317917	G	T	0.08051	2.99985e-06	112770689	7738	0.0172368	13	0.631045	0.00281148	21.8109	ebi-a-GCST90027802
k_Bacteria.p_Firmicutes.c_Clostridia.o_Clostridiales.f_Ruminococcaceae.g_Subdoligranulum.s_Subdoligranulum_unclassified	rs72829932	G	A	0.0997103	1.73061e-06	34055935	7738	0.0208487	17	0.183187	0.00294721	22.867	ebi-a-GCST90027802
k_Bacteria.p_Firmicutes.c_Clostridia.o_Clostridiales.f_Ruminococcaceae.g_Subdoligranulum.s_Subdoligranulum_unclassified	rs4816989	G	A	-0.0789203	4.21483e-06	26181265	7738	0.0171547	21	0.665608	0.0027277	21.1592	ebi-a-GCST90027802
k_Bacteria.p_Firmicutes.c_Erysipelotrichia.o_Erysipelotrichales.f_Erysipelotrichaceae.g_Erysipelotrichaceae_noname.s_Eubacterium_biforme	rs2293361	C	T	0.322296	1.46923e-06	54114864	7738	0.0669307	2	0.0589158	0.00298766	23.1818	ebi-a-GCST90027803
k_Bacteria.p_Firmicutes.c_Erysipelotrichia.o_Erysipelotrichales.f_Erysipelotrichaceae.g_Erysipelotrichaceae_noname.s_Eubacterium_biforme	rs1978600	C	T	-0.32675	8.66682e-06	141149287	7738	0.0734597	3	0.938397	0.00255032	19.7797	ebi-a-GCST90027803
k_Bacteria.p_Firmicutes.c_Erysipelotrichia.o_Erysipelotrichales.f_Erysipelotrichaceae.g_Erysipelotrichaceae_noname.s_Eubacterium_biforme	rs72891473	A	T	0.301887	8.76799e-06	66586528	7738	0.0679083	6	0.0596427	0.00254746	19.7574	ebi-a-GCST90027803
k_Bacteria.p_Firmicutes.c_Erysipelotrichia.o_Erysipelotrichales.f_Erysipelotrichaceae.g_Erysipelotrichaceae_noname.s_Eubacterium_biforme	rs11044047	C	A	-0.33248	3.32652e-06	18510881	7738	0.0715079	12	0.0529887	0.00278601	21.6128	ebi-a-GCST90027803
k_Bacteria.p_Firmicutes.c_Erysipelotrichia.o_Erysipelotrichales.f_Erysipelotrichaceae.g_Erysipelotrichaceae_noname.s_Eubacterium_biforme	rs9972236	T	C	0.204346	2.65222e-06	94571340	7738	0.0435143	14	0.155573	0.00284187	22.0473	ebi-a-GCST90027803
k_Bacteria.p_Firmicutes.c_Erysipelotrichia.o_Erysipelotrichales.f_Erysipelotrichaceae.g_Erysipelotrichaceae_noname.s_Eubacterium_biforme	rs56702013	A	G	0.143437	3.93532e-06	111695	7738	0.0310823	17	0.49903	0.00274457	21.2904	ebi-a-GCST90027803
k_Bacteria.p_Firmicutes.c_Erysipelotrichia.o_Erysipelotrichales.f_Erysipelotrichaceae.g_Erysipelotrichaceae_noname.s_Eubacterium_biforme	rs79529135	G	T	0.186537	8.16188e-06	20700719	7738	0.0418162	17	0.216519	0.00256506	19.8943	ebi-a-GCST90027803
k_Bacteria.p_Firmicutes.c_Erysipelotrichia.o_Erysipelotrichales.f_Erysipelotrichaceae.g_Holdemania.s_Holdemania_filiformis	rs72661091	A	G	0.288519	9.37562e-07	73899661	7738	0.0588297	4	0.0672399	0.0030987	24.046	ebi-a-GCST90027804
k_Bacteria.p_Firmicutes.c_Erysipelotrichia.o_Erysipelotrichales.f_Erysipelotrichaceae.g_Holdemania.s_Holdemania_filiformis	rs77053869	G	A	-0.273887	9.34265e-06	110562960	7738	0.0617996	4	0.0675044	0.00253187	19.6363	ebi-a-GCST90027804
k_Bacteria.p_Firmicutes.c_Erysipelotrichia.o_Erysipelotrichales.f_Erysipelotrichaceae.g_Holdemania.s_Holdemania_filiformis	rs113638576	T	C	-0.215824	6.17206e-06	176756088	7738	0.0477445	5	0.126007	0.00263378	20.4287	ebi-a-GCST90027804
k_Bacteria.p_Firmicutes.c_Erysipelotrichia.o_Erysipelotrichales.f_Erysipelotrichaceae.g_Holdemania.s_Holdemania_unclassified	rs28368536	C	G	-0.221532	3.68307e-06	82519686	7738	0.0478625	1	0.097132	0.00276091	21.4176	ebi-a-GCST90027805
k_Bacteria.p_Firmicutes.c_Erysipelotrichia.o_Erysipelotrichales.f_Erysipelotrichaceae.g_Holdemania.s_Holdemania_unclassified	rs4868427	T	A	0.156136	1.31644e-06	173992056	7738	0.0322777	5	0.721699	0.00301482	23.3931	ebi-a-GCST90027805
k_Bacteria.p_Firmicutes.c_Erysipelotrichia.o_Erysipelotrichales.f_Erysipelotrichaceae.g_Holdemania.s_Holdemania_unclassified	rs117158611	G	C	0.29794	7.8906e-06	69985869	7738	0.0666812	6	0.0507184	0.00257337	19.959	ebi-a-GCST90027805
k_Bacteria.p_Firmicutes.c_Erysipelotrichia.o_Erysipelotrichales.f_Erysipelotrichaceae.g_Holdemania.s_Holdemania_unclassified	rs746810	C	T	0.14337	8.14198e-06	96490089	7738	0.0321356	6	0.718648	0.00256566	19.899	ebi-a-GCST90027805
k_Bacteria.p_Firmicutes.c_Erysipelotrichia.o_Erysipelotrichales.f_Erysipelotrichaceae.g_Holdemania.s_Holdemania_unclassified	rs10247831	G	A	0.133172	9.40633e-06	11693688	7738	0.0300588	7	0.615183	0.00253019	19.6232	ebi-a-GCST90027805
k_Bacteria.p_Firmicutes.c_Erysipelotrichia.o_Erysipelotrichales.f_Erysipelotrichaceae.g_Holdemania.s_Holdemania_unclassified	rs67887362	C	A	0.204196	9.27748e-06	43236240	7738	0.046059	7	0.117421	0.00253358	19.6496	ebi-a-GCST90027805
k_Bacteria.p_Firmicutes.c_Erysipelotrichia.o_Erysipelotrichales.f_Erysipelotrichaceae.g_Holdemania.s_Holdemania_unclassified	rs4922067	C	G	0.165669	3.24467e-06	19464314	7738	0.0355918	8	0.211977	0.00279216	21.6606	ebi-a-GCST90027805
k_Bacteria.p_Firmicutes.c_Erysipelotrichia.o_Erysipelotrichales.f_Erysipelotrichaceae.g_Holdemania.s_Holdemania_unclassified	rs78014650	C	T	0.169601	7.87245e-06	74447312	7738	0.0379537	8	0.170916	0.00257395	19.9635	ebi-a-GCST90027805
k_Bacteria.p_Firmicutes.c_Erysipelotrichia.o_Erysipelotrichales.f_Erysipelotrichaceae.g_Holdemania.s_Holdemania_unclassified	rs10123164	T	C	0.137606	4.59018e-06	36824996	7738	0.0300273	9	0.647324	0.00270668	20.9957	ebi-a-GCST90027805
k_Bacteria.p_Firmicutes.c_Erysipelotrichia.o_Erysipelotrichales.f_Erysipelotrichaceae.g_Holdemania.s_Holdemania_unclassified	rs7169918	G	C	0.142093	4.65104e-06	91839056	7738	0.0310251	15	0.491794	0.00270343	20.9704	ebi-a-GCST90027805
k_Bacteria.p_Firmicutes.c_Erysipelotrichia.o_Erysipelotrichales.f_Erysipelotrichaceae.g_Holdemania.s_Holdemania_unclassified	rs310007	C	T	0.216045	8.555e-06	81473711	7738	0.0485407	16	0.100313	0.00255351	19.8045	ebi-a-GCST90027805
k_Bacteria.p_Firmicutes.c_Negativicutes.o_Selenomonadales.f_Acidaminococcaceae.g_Phascolarctobacterium.s_Phascolarctobacterium_succinatutens	rs67541505	G	A	0.177406	8.62462e-06	45885915	7738	0.0398749	2	0.170197	0.00255152	19.7891	ebi-a-GCST90027806
k_Bacteria.p_Firmicutes.c_Negativicutes.o_Selenomonadales.f_Acidaminococcaceae.g_Phascolarctobacterium.s_Phascolarctobacterium_succinatutens	rs116643293	G	A	-0.329891	1.61998e-06	189181981	7738	0.068787	4	0.0529189	0.00296354	22.9941	ebi-a-GCST90027806
k_Bacteria.p_Firmicutes.c_Negativicutes.o_Selenomonadales.f_Acidaminococcaceae.g_Phascolarctobacterium.s_Phascolarctobacterium_succinatutens	rs74338790	G	A	0.252493	4.85523e-06	112421997	7738	0.0552387	4	0.0844046	0.00269285	20.8881	ebi-a-GCST90027806
k_Bacteria.p_Firmicutes.c_Negativicutes.o_Selenomonadales.f_Acidaminococcaceae.g_Phascolarctobacterium.s_Phascolarctobacterium_succinatutens	rs2395296	G	A	0.143303	8.42966e-06	32911814	7738	0.0321743	6	0.714675	0.00255712	19.8326	ebi-a-GCST90027806
k_Bacteria.p_Firmicutes.c_Negativicutes.o_Selenomonadales.f_Acidaminococcaceae.g_Phascolarctobacterium.s_Phascolarctobacterium_succinatutens	rs3798491	A	T	-0.145465	3.37186e-06	100890654	7738	0.0313046	6	0.561236	0.00278267	21.5868	ebi-a-GCST90027806
k_Bacteria.p_Firmicutes.c_Negativicutes.o_Selenomonadales.f_Acidaminococcaceae.g_Phascolarctobacterium.s_Phascolarctobacterium_succinatutens	rs9389726	C	T	-0.149627	8.27942e-06	140158828	7738	0.0335651	6	0.306409	0.00256154	19.867	ebi-a-GCST90027806
k_Bacteria.p_Firmicutes.c_Negativicutes.o_Selenomonadales.f_Acidaminococcaceae.g_Phascolarctobacterium.s_Phascolarctobacterium_succinatutens	rs79825773	T	G	0.307706	8.73414e-06	45140515	7738	0.0692042	7	0.063652	0.00254841	19.7649	ebi-a-GCST90027806
k_Bacteria.p_Firmicutes.c_Negativicutes.o_Selenomonadales.f_Acidaminococcaceae.g_Phascolarctobacterium.s_Phascolarctobacterium_succinatutens	rs12592302	T	A	0.225138	1.50228e-06	58912586	7738	0.0467972	15	0.122239	0.00298217	23.1391	ebi-a-GCST90027806
k_Bacteria.p_Firmicutes.c_Negativicutes.o_Selenomonadales.f_Acidaminococcaceae.g_Phascolarctobacterium.s_Phascolarctobacterium_succinatutens	rs1355585	C	T	-0.141485	2.9525e-06	70586617	7738	0.0302699	15	0.563593	0.00281544	21.8417	ebi-a-GCST90027806
k_Bacteria.p_Firmicutes.c_Negativicutes.o_Selenomonadales.f_Acidaminococcaceae.g_Phascolarctobacterium.s_Phascolarctobacterium_succinatutens	rs173961	A	G	-0.204526	8.34584e-07	52416513	7738	0.0415104	16	0.154021	0.00312748	24.2701	ebi-a-GCST90027806
k_Bacteria.p_Firmicutes.c_Negativicutes.o_Selenomonadales.f_Veillonellaceae.g_Dialister.s_Dialister_invisus	rs4832418	A	G	-0.151171	2.13246e-06	18348124	7738	0.0318897	2	0.230343	0.00289566	22.4659	ebi-a-GCST90027807
k_Bacteria.p_Firmicutes.c_Negativicutes.o_Selenomonadales.f_Veillonellaceae.g_Dialister.s_Dialister_invisus	rs72748807	C	T	0.196247	9.89191e-06	51826323	7738	0.0444046	5	0.0996495	0.00251783	19.5271	ebi-a-GCST90027807
k_Bacteria.p_Firmicutes.c_Negativicutes.o_Selenomonadales.f_Veillonellaceae.g_Dialister.s_Dialister_invisus	rs55976608	T	C	-0.257391	3.48963e-06	14120793	7738	0.0554762	8	0.0592176	0.0027742	21.5209	ebi-a-GCST90027807
k_Bacteria.p_Firmicutes.c_Negativicutes.o_Selenomonadales.f_Veillonellaceae.g_Dialister.s_Dialister_invisus	rs512089	C	A	0.137435	5.68526e-06	23874047	7738	0.0302868	9	0.255292	0.00265403	20.5862	ebi-a-GCST90027807
k_Bacteria.p_Firmicutes.c_Negativicutes.o_Selenomonadales.f_Veillonellaceae.g_Dialister.s_Dialister_invisus	rs2499076	A	G	-0.188268	7.26022e-06	19592884	7738	0.0419687	10	0.112541	0.00259385	20.1182	ebi-a-GCST90027807
k_Bacteria.p_Firmicutes.c_Negativicutes.o_Selenomonadales.f_Veillonellaceae.g_Dialister.s_Dialister_invisus	rs2965800	A	G	-0.139969	8.81008e-07	57796861	7738	0.0284691	16	0.675362	0.0031141	24.166	ebi-a-GCST90027807
k_Bacteria.p_Firmicutes.c_Negativicutes.o_Selenomonadales.f_Veillonellaceae.g_Veillonella.s_Veillonella_unclassified	rs12125472	A	G	-0.145337	3.983e-06	113352924	7738	0.0315109	1	0.649508	0.00274164	21.2676	ebi-a-GCST90027808
k_Bacteria.p_Firmicutes.c_Negativicutes.o_Selenomonadales.f_Veillonellaceae.g_Veillonella.s_Veillonella_unclassified	rs72743290	T	C	0.241471	3.23117e-06	205234393	7738	0.0518674	1	0.0997011	0.00279317	21.6685	ebi-a-GCST90027808
k_Bacteria.p_Firmicutes.c_Negativicutes.o_Selenomonadales.f_Veillonellaceae.g_Veillonella.s_Veillonella_unclassified	rs3000812	G	A	0.154688	4.65425e-06	227588556	7738	0.0337761	1	0.263653	0.00270327	20.9692	ebi-a-GCST90027808
k_Bacteria.p_Firmicutes.c_Negativicutes.o_Selenomonadales.f_Veillonellaceae.g_Veillonella.s_Veillonella_unclassified	rs6548355	G	A	0.135331	9.08615e-06	164260603	7738	0.0304946	3	0.615946	0.00253873	19.6896	ebi-a-GCST90027808
k_Bacteria.p_Firmicutes.c_Negativicutes.o_Selenomonadales.f_Veillonellaceae.g_Veillonella.s_Veillonella_unclassified	rs6601127	T	G	-0.136437	4.00322e-06	179977388	7738	0.0295882	5	0.529803	0.00274035	21.2576	ebi-a-GCST90027808
k_Bacteria.p_Firmicutes.c_Negativicutes.o_Selenomonadales.f_Veillonellaceae.g_Veillonella.s_Veillonella_unclassified	rs325705	A	G	-0.140013	8.32358e-06	6264866	7738	0.0314163	11	0.509487	0.00256026	19.857	ebi-a-GCST90027808
k_Bacteria.p_Firmicutes.c_Negativicutes.o_Selenomonadales.f_Veillonellaceae.g_Veillonella.s_Veillonella_unclassified	rs8017450	T	G	0.262172	7.3855e-06	62520084	7738	0.058491	14	0.0721426	0.00258964	20.0855	ebi-a-GCST90027808
k_Bacteria.p_Firmicutes.c_Negativicutes.o_Selenomonadales.f_Veillonellaceae.g_Veillonella.s_Veillonella_unclassified	rs9797071	A	T	0.135881	4.4827e-06	75251973	7738	0.029619	16	0.492462	0.00271249	21.0409	ebi-a-GCST90027808
k_Bacteria.p_Firmicutes.c_Negativicutes.o_Selenomonadales.f_Veillonellaceae.g_Veillonella.s_Veillonella_unclassified	rs12978412	T	C	0.140571	4.87641e-06	47945391	7738	0.0307592	19	0.642047	0.0026918	20.8799	ebi-a-GCST90027808
k_Bacteria.p_Firmicutes.c_Negativicutes.o_Selenomonadales.f_Veillonellaceae.g_Veillonella.s_Veillonella_unclassified	rs62111248	A	G	0.231829	3.88392e-06	29525312	7738	0.0502065	19	0.0999765	0.00274784	21.3159	ebi-a-GCST90027808
k_Bacteria.p_Firmicutes.c_Negativicutes.o_Selenomonadales.f_Veillonellaceae.g_Veillonella.s_Veillonella_unclassified	rs7274039	T	C	-0.265599	2.31414e-06	50714876	7738	0.0562249	20	0.099162	0.00287552	22.3092	ebi-a-GCST90027808
k_Bacteria.p_Proteobacteria.c_Betaproteobacteria.o_Burkholderiales.f_Burkholderiales_noname.g_Burkholderiales_noname.s_Burkholderiales_bacterium_1_1_47	rs6664382	C	G	0.2324	4.65693e-06	76089534	7738	0.0507459	1	0.935054	0.00270312	20.9681	ebi-a-GCST90027809
k_Bacteria.p_Proteobacteria.c_Betaproteobacteria.o_Burkholderiales.f_Burkholderiales_noname.g_Burkholderiales_noname.s_Burkholderiales_bacterium_1_1_47	rs9872584	A	C	-0.248139	9.21849e-06	178567864	7738	0.0559535	3	0.0725455	0.00253515	19.6618	ebi-a-GCST90027809
k_Bacteria.p_Proteobacteria.c_Betaproteobacteria.o_Burkholderiales.f_Burkholderiales_noname.g_Burkholderiales_noname.s_Burkholderiales_bacterium_1_1_47	rs9468851	G	A	-0.133177	7.73749e-06	30930633	7738	0.029778	6	0.234969	0.00257821	19.9966	ebi-a-GCST90027809
k_Bacteria.p_Proteobacteria.c_Betaproteobacteria.o_Burkholderiales.f_Burkholderiales_noname.g_Burkholderiales_noname.s_Burkholderiales_bacterium_1_1_47	rs4717625	G	A	0.173023	1.45037e-06	71508645	7738	0.035912	7	0.142545	0.00299088	23.2069	ebi-a-GCST90027809
k_Bacteria.p_Proteobacteria.c_Betaproteobacteria.o_Burkholderiales.f_Burkholderiales_noname.g_Burkholderiales_noname.s_Burkholderiales_bacterium_1_1_47	rs1860691	G	A	0.144092	7.81538e-06	52336084	7738	0.032234	7	0.183109	0.00257574	19.9774	ebi-a-GCST90027809
k_Bacteria.p_Proteobacteria.c_Betaproteobacteria.o_Burkholderiales.f_Burkholderiales_noname.g_Burkholderiales_noname.s_Burkholderiales_bacterium_1_1_47	rs13257050	A	C	0.130267	5.98742e-06	19029859	7738	0.0287767	8	0.720362	0.00264125	20.4868	ebi-a-GCST90027809
k_Bacteria.p_Proteobacteria.c_Betaproteobacteria.o_Burkholderiales.f_Burkholderiales_noname.g_Burkholderiales_noname.s_Burkholderiales_bacterium_1_1_47	rs73653217	T	A	-0.17487	6.72574e-07	79442588	7738	0.0351913	9	0.158435	0.00318088	24.6858	ebi-a-GCST90027809
k_Bacteria.p_Proteobacteria.c_Betaproteobacteria.o_Burkholderiales.f_Burkholderiales_noname.g_Burkholderiales_noname.s_Burkholderiales_bacterium_1_1_47	rs11144350	G	A	-0.139074	2.19331e-06	77862854	7738	0.0293731	9	0.729889	0.00288873	22.412	ebi-a-GCST90027809
k_Bacteria.p_Proteobacteria.c_Betaproteobacteria.o_Burkholderiales.f_Burkholderiales_noname.g_Burkholderiales_noname.s_Burkholderiales_bacterium_1_1_47	rs1533824	C	T	0.137332	2.55012e-07	214169	7738	0.0266458	11	0.329647	0.00342112	26.5567	ebi-a-GCST90027809
k_Bacteria.p_Proteobacteria.c_Betaproteobacteria.o_Burkholderiales.f_Burkholderiales_noname.g_Burkholderiales_noname.s_Burkholderiales_bacterium_1_1_47	rs1792325	T	C	-0.130563	3.76253e-06	71113304	7738	0.0282354	11	0.398715	0.00275566	21.3767	ebi-a-GCST90027809
k_Bacteria.p_Proteobacteria.c_Betaproteobacteria.o_Burkholderiales.f_Burkholderiales_noname.g_Burkholderiales_noname.s_Burkholderiales_bacterium_1_1_47	rs10895784	G	A	0.120402	2.88104e-06	105046839	7738	0.0257318	11	0.620468	0.00282144	21.8884	ebi-a-GCST90027809
k_Bacteria.p_Proteobacteria.c_Betaproteobacteria.o_Burkholderiales.f_Burkholderiales_noname.g_Burkholderiales_noname.s_Burkholderiales_bacterium_1_1_47	rs16923154	G	A	0.208534	2.25341e-06	20885931	7738	0.0440945	12	0.0875038	0.00288206	22.36	ebi-a-GCST90027809
k_Bacteria.p_Proteobacteria.c_Betaproteobacteria.o_Burkholderiales.f_Burkholderiales_noname.g_Burkholderiales_noname.s_Burkholderiales_bacterium_1_1_47	rs10507465	C	T	-0.139392	2.84951e-06	38463552	7738	0.0297758	13	0.246811	0.00282418	21.9097	ebi-a-GCST90027809
k_Bacteria.p_Proteobacteria.c_Betaproteobacteria.o_Burkholderiales.f_Burkholderiales_noname.g_Burkholderiales_noname.s_Burkholderiales_bacterium_1_1_47	rs12941005	C	T	-0.19123	6.59964e-06	29755009	7738	0.0424371	17	0.0966268	0.0026173	20.3006	ebi-a-GCST90027809
k_Bacteria.p_Proteobacteria.c_Betaproteobacteria.o_Burkholderiales.f_Oxalobacteraceae.g_Oxalobacter.s_Oxalobacter_formigenes	rs2336943	T	C	0.138478	6.53191e-06	206754893	7738	0.0307156	1	0.262483	0.00261984	20.3204	ebi-a-GCST90027810
k_Bacteria.p_Proteobacteria.c_Betaproteobacteria.o_Burkholderiales.f_Oxalobacteraceae.g_Oxalobacter.s_Oxalobacter_formigenes	rs12725104	G	A	0.154648	8.29354e-06	65268226	7738	0.0346941	1	0.177096	0.00256115	19.8639	ebi-a-GCST90027810
k_Bacteria.p_Proteobacteria.c_Betaproteobacteria.o_Burkholderiales.f_Oxalobacteraceae.g_Oxalobacter.s_Oxalobacter_formigenes	rs10865362	T	C	-0.148284	9.16073e-06	67933923	7738	0.0334266	2	0.798704	0.00253672	19.674	ebi-a-GCST90027810
k_Bacteria.p_Proteobacteria.c_Betaproteobacteria.o_Burkholderiales.f_Oxalobacteraceae.g_Oxalobacter.s_Oxalobacter_formigenes	rs1861231	A	G	-0.153675	5.87638e-07	10455625	7738	0.0307644	2	0.741502	0.00321427	24.9458	ebi-a-GCST90027810
k_Bacteria.p_Proteobacteria.c_Betaproteobacteria.o_Burkholderiales.f_Oxalobacteraceae.g_Oxalobacter.s_Oxalobacter_formigenes	rs35921003	C	A	-0.221321	8.84036e-06	83230206	7738	0.0498049	8	0.0816795	0.00254546	19.7419	ebi-a-GCST90027810
k_Bacteria.p_Proteobacteria.c_Betaproteobacteria.o_Burkholderiales.f_Oxalobacteraceae.g_Oxalobacter.s_Oxalobacter_formigenes	rs11068499	A	G	-0.162446	7.89696e-06	117892931	7738	0.0363579	12	0.157012	0.0025732	19.9576	ebi-a-GCST90027810
k_Bacteria.p_Proteobacteria.c_Betaproteobacteria.o_Burkholderiales.f_Oxalobacteraceae.g_Oxalobacter.s_Oxalobacter_formigenes	rs4889373	G	A	0.129894	9.01571e-06	81747602	7738	0.0292585	16	0.720261	0.00254062	19.7043	ebi-a-GCST90027810
k_Bacteria.p_Proteobacteria.c_Betaproteobacteria.o_Burkholderiales.f_Oxalobacteraceae.g_Oxalobacter.s_Oxalobacter_formigenes	rs17562516	A	T	-0.138735	2.06258e-06	48729781	7738	0.0292245	17	0.301073	0.00290393	22.5302	ebi-a-GCST90027810
k_Bacteria.p_Proteobacteria.c_Betaproteobacteria.o_Burkholderiales.f_Oxalobacteraceae.g_Oxalobacter.s_Oxalobacter_formigenes	rs3745098	T	G	0.128844	2.55605e-06	52855303	7738	0.0273926	19	0.445331	0.00285097	22.1182	ebi-a-GCST90027810
k_Bacteria.p_Proteobacteria.c_Betaproteobacteria.o_Burkholderiales.f_Oxalobacteraceae.g_Oxalobacter.s_Oxalobacter_formigenes	rs73918563	C	T	-0.2743	2.90195e-06	59220861	7738	0.0586406	20	0.0564855	0.00281968	21.8747	ebi-a-GCST90027810
k_Bacteria.p_Proteobacteria.c_Betaproteobacteria.o_Burkholderiales.f_Sutterellaceae.g_Parasutterella.s_Parasutterella_excrementihominis	rs34613239	A	G	-0.152439	3.9121e-06	144005379	7738	0.033024	2	0.127172	0.00274606	21.302	ebi-a-GCST90027811
k_Bacteria.p_Proteobacteria.c_Betaproteobacteria.o_Burkholderiales.f_Sutterellaceae.g_Parasutterella.s_Parasutterella_excrementihominis	rs10177566	T	C	-0.114082	6.55058e-06	5693299	7738	0.0253077	2	0.26569	0.00261915	20.315	ebi-a-GCST90027811
k_Bacteria.p_Proteobacteria.c_Betaproteobacteria.o_Burkholderiales.f_Sutterellaceae.g_Parasutterella.s_Parasutterella_excrementihominis	rs11715674	C	T	-0.131686	7.15632e-07	60879866	7738	0.0265653	3	0.22381	0.00316551	24.5662	ebi-a-GCST90027811
k_Bacteria.p_Proteobacteria.c_Betaproteobacteria.o_Burkholderiales.f_Sutterellaceae.g_Parasutterella.s_Parasutterella_excrementihominis	rs9847008	G	T	-0.122061	3.05436e-06	2063046	7738	0.0261533	3	0.24817	0.00280706	21.7765	ebi-a-GCST90027811
k_Bacteria.p_Proteobacteria.c_Betaproteobacteria.o_Burkholderiales.f_Sutterellaceae.g_Parasutterella.s_Parasutterella_excrementihominis	rs10036326	C	T	0.243854	3.33987e-06	97764402	7738	0.0524561	5	0.0560296	0.00278502	21.6051	ebi-a-GCST90027811
k_Bacteria.p_Proteobacteria.c_Betaproteobacteria.o_Burkholderiales.f_Sutterellaceae.g_Parasutterella.s_Parasutterella_excrementihominis	rs10981640	A	C	-0.13751	2.90081e-06	115897803	7738	0.0293968	9	0.175092	0.00281977	21.8754	ebi-a-GCST90027811
k_Bacteria.p_Proteobacteria.c_Betaproteobacteria.o_Burkholderiales.f_Sutterellaceae.g_Parasutterella.s_Parasutterella_excrementihominis	rs11595913	C	T	0.143846	3.64359e-06	103041525	7738	0.0310632	10	0.155412	0.00276358	21.4383	ebi-a-GCST90027811
k_Bacteria.p_Proteobacteria.c_Betaproteobacteria.o_Burkholderiales.f_Sutterellaceae.g_Parasutterella.s_Parasutterella_excrementihominis	rs11067048	C	G	0.106237	3.52314e-06	114766393	7738	0.0229073	12	0.385316	0.00277185	21.5026	ebi-a-GCST90027811
k_Bacteria.p_Proteobacteria.c_Betaproteobacteria.o_Burkholderiales.f_Sutterellaceae.g_Parasutterella.s_Parasutterella_excrementihominis	rs56085972	T	C	0.118396	5.40941e-06	131366686	7738	0.0260311	12	0.241758	0.00266625	20.6812	ebi-a-GCST90027811
k_Bacteria.p_Proteobacteria.c_Betaproteobacteria.o_Burkholderiales.f_Sutterellaceae.g_Parasutterella.s_Parasutterella_excrementihominis	rs7320949	A	G	0.104578	9.91243e-06	99788169	7738	0.0236651	13	0.336448	0.00251733	19.5232	ebi-a-GCST90027811
k_Bacteria.p_Proteobacteria.c_Betaproteobacteria.o_Burkholderiales.f_Sutterellaceae.g_Parasutterella.s_Parasutterella_excrementihominis	rs62003625	T	C	0.152732	3.89861e-06	32404937	7738	0.0330824	15	0.131624	0.0027469	21.3085	ebi-a-GCST90027811
k_Bacteria.p_Proteobacteria.c_Betaproteobacteria.o_Burkholderiales.f_Sutterellaceae.g_Parasutterella.s_Parasutterella_excrementihominis	rs2384942	G	C	0.106299	4.50194e-06	1099842	7738	0.0231753	19	0.631685	0.00271144	21.0327	ebi-a-GCST90027811
k_Bacteria.p_Proteobacteria.c_Betaproteobacteria.o_Burkholderiales.f_Sutterellaceae.g_Parasutterella.s_Parasutterella_excrementihominis	rs6026349	T	C	0.11175	2.31659e-06	57125934	7738	0.0236576	20	0.328205	0.00287524	22.307	ebi-a-GCST90027811
k_Bacteria.p_Proteobacteria.c_Betaproteobacteria.o_Burkholderiales.f_Sutterellaceae.g_Sutterella.s_Sutterella_wadsworthensis	rs61790480	T	G	0.165737	4.69343e-06	170532111	7738	0.0362025	3	0.0765938	0.00270121	20.9532	ebi-a-GCST90027812
k_Bacteria.p_Proteobacteria.c_Betaproteobacteria.o_Burkholderiales.f_Sutterellaceae.g_Sutterella.s_Sutterella_wadsworthensis	rs11783357	T	C	-0.110473	4.73238e-06	144803616	7738	0.0241403	8	0.80014	0.00269913	20.937	ebi-a-GCST90027812
k_Bacteria.p_Proteobacteria.c_Betaproteobacteria.o_Burkholderiales.f_Sutterellaceae.g_Sutterella.s_Sutterella_wadsworthensis	rs6478652	T	G	-0.105694	3.92762e-06	126987143	7738	0.0229013	9	0.230048	0.0027451	21.2945	ebi-a-GCST90027812
k_Bacteria.p_Proteobacteria.c_Betaproteobacteria.o_Burkholderiales.f_Sutterellaceae.g_Sutterella.s_Sutterella_wadsworthensis	rs1421280	T	C	-0.106525	5.51544e-06	72726920	7738	0.0234422	13	0.797239	0.00266146	20.644	ebi-a-GCST90027812
k_Bacteria.p_Proteobacteria.c_Betaproteobacteria.o_Burkholderiales.f_Sutterellaceae.g_Sutterella.s_Sutterella_wadsworthensis	rs7179502	A	G	0.101697	3.34357e-06	101478959	7738	0.0218773	15	0.264105	0.00278477	21.6031	ebi-a-GCST90027812
k_Bacteria.p_Proteobacteria.c_Betaproteobacteria.o_Burkholderiales.f_Sutterellaceae.g_Sutterella.s_Sutterella_wadsworthensis	rs111481125	G	C	0.12765	2.00687e-06	7564269	7738	0.0268583	19	0.270292	0.00291065	22.5825	ebi-a-GCST90027812
k_Bacteria.p_Proteobacteria.c_Deltaproteobacteria.o_Desulfovibrionales.f_Desulfovibrionaceae.g_Bilophila.s_Bilophila_unclassified	rs11260998	A	G	-0.0786151	7.25204e-06	18718305	7738	0.0175239	1	0.391129	0.00259414	20.1205	ebi-a-GCST90027813
k_Bacteria.p_Proteobacteria.c_Deltaproteobacteria.o_Desulfovibrionales.f_Desulfovibrionaceae.g_Bilophila.s_Bilophila_unclassified	rs2990682	G	C	0.0917936	9.77485e-07	13839382	7738	0.0187482	1	0.304496	0.0030884	23.9659	ebi-a-GCST90027813
k_Bacteria.p_Proteobacteria.c_Deltaproteobacteria.o_Desulfovibrionales.f_Desulfovibrionaceae.g_Bilophila.s_Bilophila_unclassified	rs13009600	A	G	0.0806918	3.82041e-06	211772624	7738	0.0174623	2	0.38298	0.00275189	21.3473	ebi-a-GCST90027813
k_Bacteria.p_Proteobacteria.c_Deltaproteobacteria.o_Desulfovibrionales.f_Desulfovibrionaceae.g_Bilophila.s_Bilophila_unclassified	rs2579005	G	T	0.0905141	2.54449e-06	216484768	7738	0.0192398	2	0.700988	0.00285208	22.1268	ebi-a-GCST90027813
k_Bacteria.p_Proteobacteria.c_Deltaproteobacteria.o_Desulfovibrionales.f_Desulfovibrionaceae.g_Bilophila.s_Bilophila_unclassified	rs765025	G	C	0.103214	7.68104e-06	66600345	7738	0.0230703	4	0.166572	0.00258	20.0105	ebi-a-GCST90027813
k_Bacteria.p_Proteobacteria.c_Deltaproteobacteria.o_Desulfovibrionales.f_Desulfovibrionaceae.g_Bilophila.s_Bilophila_unclassified	rs77848425	T	C	0.129746	5.19733e-06	186557727	7738	0.0284739	4	0.10663	0.0026761	20.7578	ebi-a-GCST90027813
k_Bacteria.p_Proteobacteria.c_Deltaproteobacteria.o_Desulfovibrionales.f_Desulfovibrionaceae.g_Bilophila.s_Bilophila_unclassified	rs6958516	C	G	-0.08895	2.84263e-06	158240602	7738	0.0189988	7	0.305635	0.00282476	21.9143	ebi-a-GCST90027813
k_Bacteria.p_Proteobacteria.c_Deltaproteobacteria.o_Desulfovibrionales.f_Desulfovibrionaceae.g_Bilophila.s_Bilophila_unclassified	rs11067415	C	A	-0.0947736	3.88866e-06	115550990	7738	0.020526	12	0.221027	0.00274753	21.3135	ebi-a-GCST90027813
k_Bacteria.p_Proteobacteria.c_Deltaproteobacteria.o_Desulfovibrionales.f_Desulfovibrionaceae.g_Bilophila.s_Bilophila_unclassified	rs12913320	T	C	-0.0930015	8.5763e-06	89377788	7738	0.0208979	15	0.236977	0.00255291	19.7999	ebi-a-GCST90027813
k_Bacteria.p_Proteobacteria.c_Deltaproteobacteria.o_Desulfovibrionales.f_Desulfovibrionaceae.g_Bilophila.s_Bilophila_unclassified	rs73539554	T	C	-0.152612	8.14704e-06	20484610	7738	0.0342081	19	0.0861566	0.00256552	19.8979	ebi-a-GCST90027813
k_Bacteria.p_Proteobacteria.c_Deltaproteobacteria.o_Desulfovibrionales.f_Desulfovibrionaceae.g_Bilophila.s_Bilophila_unclassified	rs6127771	T	C	-0.079596	3.68112e-06	36959732	7738	0.0171965	20	0.535175	0.00276104	21.4186	ebi-a-GCST90027813
k_Bacteria.p_Proteobacteria.c_Deltaproteobacteria.o_Desulfovibrionales.f_Desulfovibrionaceae.g_Bilophila.s_Bilophila_wadsworthia	rs12724599	T	C	0.092649	6.44689e-06	202045541	7738	0.0205377	1	0.32024	0.00262306	20.3454	ebi-a-GCST90027814
k_Bacteria.p_Proteobacteria.c_Deltaproteobacteria.o_Desulfovibrionales.f_Desulfovibrionaceae.g_Bilophila.s_Bilophila_wadsworthia	rs6852392	T	C	0.0834404	8.90164e-06	29441154	7738	0.0187833	4	0.513342	0.00254375	19.7286	ebi-a-GCST90027814
k_Bacteria.p_Proteobacteria.c_Deltaproteobacteria.o_Desulfovibrionales.f_Desulfovibrionaceae.g_Bilophila.s_Bilophila_wadsworthia	rs10276776	A	G	0.207054	5.60377e-07	154592769	7738	0.0413744	7	0.0554953	0.00322606	25.0375	ebi-a-GCST90027814
k_Bacteria.p_Proteobacteria.c_Deltaproteobacteria.o_Desulfovibrionales.f_Desulfovibrionaceae.g_Bilophila.s_Bilophila_wadsworthia	rs11768363	C	T	-0.0938038	3.38345e-06	147419683	7738	0.02019	7	0.640847	0.00278182	21.5802	ebi-a-GCST90027814
k_Bacteria.p_Proteobacteria.c_Deltaproteobacteria.o_Desulfovibrionales.f_Desulfovibrionaceae.g_Bilophila.s_Bilophila_wadsworthia	rs34196897	A	G	0.192718	6.35697e-06	45843593	7738	0.042692	12	0.0541149	0.00262652	20.3723	ebi-a-GCST90027814
k_Bacteria.p_Proteobacteria.c_Deltaproteobacteria.o_Desulfovibrionales.f_Desulfovibrionaceae.g_Bilophila.s_Bilophila_wadsworthia	rs1688043	T	C	0.158759	9.36138e-06	35553341	7738	0.0358258	19	0.919366	0.00253137	19.6324	ebi-a-GCST90027814
k_Bacteria.p_Proteobacteria.c_Deltaproteobacteria.o_Desulfovibrionales.f_Desulfovibrionaceae.g_Bilophila.s_Bilophila_wadsworthia	rs35334318	C	G	0.14498	6.16623e-06	10124075	7738	0.0320708	20	0.103231	0.00263404	20.4308	ebi-a-GCST90027814
k_Bacteria.p_Proteobacteria.c_Deltaproteobacteria.o_Desulfovibrionales.f_Desulfovibrionaceae.g_Desulfovibrio.s_Desulfovibrio_piger	rs61818112	A	G	0.255213	9.90057e-06	158039727	7738	0.0577492	1	0.0628904	0.00251762	19.5255	ebi-a-GCST90027815
k_Bacteria.p_Proteobacteria.c_Deltaproteobacteria.o_Desulfovibrionales.f_Desulfovibrionaceae.g_Desulfovibrio.s_Desulfovibrio_piger	rs77902968	A	G	-0.271803	2.77594e-06	233883133	7738	0.0579941	2	0.0586389	0.00283062	21.9598	ebi-a-GCST90027815
k_Bacteria.p_Proteobacteria.c_Deltaproteobacteria.o_Desulfovibrionales.f_Desulfovibrionaceae.g_Desulfovibrio.s_Desulfovibrio_piger	rs4854535	C	T	0.180561	1.76433e-06	69180661	7738	0.0377846	2	0.835178	0.00294245	22.83	ebi-a-GCST90027815
k_Bacteria.p_Proteobacteria.c_Deltaproteobacteria.o_Desulfovibrionales.f_Desulfovibrionaceae.g_Desulfovibrio.s_Desulfovibrio_piger	rs10030640	T	G	-0.128384	4.84128e-06	18943713	7738	0.0280832	4	0.378828	0.00269357	20.8937	ebi-a-GCST90027815
k_Bacteria.p_Proteobacteria.c_Deltaproteobacteria.o_Desulfovibrionales.f_Desulfovibrionaceae.g_Desulfovibrio.s_Desulfovibrio_piger	rs196229	A	C	-0.125691	9.22125e-06	121459517	7738	0.0283427	10	0.624689	0.0025351	19.6614	ebi-a-GCST90027815
k_Bacteria.p_Proteobacteria.c_Deltaproteobacteria.o_Desulfovibrionales.f_Desulfovibrionaceae.g_Desulfovibrio.s_Desulfovibrio_piger	rs75364852	C	A	0.138789	9.71762e-06	60781820	7738	0.0313763	18	0.334498	0.00252221	19.5611	ebi-a-GCST90027815
k_Bacteria.p_Proteobacteria.c_Gammaproteobacteria.o_Enterobacteriales.f_Enterobacteriaceae.g_Escherichia.s_Escherichia_coli	rs12623651	A	C	-0.106305	7.39707e-06	20684657	7738	0.0237186	2	0.347274	0.00258925	20.0825	ebi-a-GCST90027816
k_Bacteria.p_Proteobacteria.c_Gammaproteobacteria.o_Enterobacteriales.f_Enterobacteriaceae.g_Escherichia.s_Escherichia_coli	rs2600191	G	T	-0.120105	7.7204e-07	9322660	7738	0.0243014	3	0.621669	0.00314675	24.4201	ebi-a-GCST90027816
k_Bacteria.p_Proteobacteria.c_Gammaproteobacteria.o_Enterobacteriales.f_Enterobacteriaceae.g_Escherichia.s_Escherichia_coli	rs17729286	A	C	-0.20256	8.99829e-06	1101148	7738	0.0456221	4	0.0631649	0.00254111	19.7081	ebi-a-GCST90027816
k_Bacteria.p_Proteobacteria.c_Gammaproteobacteria.o_Enterobacteriales.f_Enterobacteriaceae.g_Escherichia.s_Escherichia_coli	rs6857075	C	T	0.104214	3.68409e-06	146937467	7738	0.0225159	4	0.420368	0.00276086	21.4171	ebi-a-GCST90027816
k_Bacteria.p_Proteobacteria.c_Gammaproteobacteria.o_Enterobacteriales.f_Enterobacteriaceae.g_Escherichia.s_Escherichia_coli	rs10024750	C	T	0.104523	3.09692e-06	5647018	7738	0.0224092	4	0.56448	0.00280364	21.75	ebi-a-GCST90027816
k_Bacteria.p_Proteobacteria.c_Gammaproteobacteria.o_Enterobacteriales.f_Enterobacteriaceae.g_Escherichia.s_Escherichia_coli	rs9466145	A	C	-0.105919	3.7706e-06	21677060	7738	0.0229081	6	0.549311	0.00275513	21.3726	ebi-a-GCST90027816
k_Bacteria.p_Proteobacteria.c_Gammaproteobacteria.o_Enterobacteriales.f_Enterobacteriaceae.g_Escherichia.s_Escherichia_coli	rs75297146	C	T	-0.235198	3.10835e-06	3004551	7738	0.0504335	8	0.0541269	0.00280273	21.7429	ebi-a-GCST90027816
k_Bacteria.p_Proteobacteria.c_Gammaproteobacteria.o_Enterobacteriales.f_Enterobacteriaceae.g_Escherichia.s_Escherichia_coli	rs62578888	A	G	0.119345	3.72289e-07	129613130	7738	0.023481	9	0.576574	0.00332735	25.8263	ebi-a-GCST90027816
k_Bacteria.p_Proteobacteria.c_Gammaproteobacteria.o_Enterobacteriales.f_Enterobacteriaceae.g_Escherichia.s_Escherichia_coli	rs10752292	G	A	-0.118953	1.85913e-06	13347821	7738	0.0249473	10	0.723602	0.00292955	22.7296	ebi-a-GCST90027816
k_Bacteria.p_Proteobacteria.c_Gammaproteobacteria.o_Enterobacteriales.f_Enterobacteriaceae.g_Escherichia.s_Escherichia_coli	rs11149171	C	T	-0.151409	8.55658e-07	25235968	7738	0.0307603	13	0.153328	0.0031213	24.222	ebi-a-GCST90027816
k_Bacteria.p_Proteobacteria.c_Gammaproteobacteria.o_Enterobacteriales.f_Enterobacteriaceae.g_Escherichia.s_Escherichia_coli	rs78009268	T	C	0.20892	6.01437e-07	96188617	7738	0.0418614	13	0.0776471	0.00320854	24.9012	ebi-a-GCST90027816
k_Bacteria.p_Proteobacteria.c_Gammaproteobacteria.o_Enterobacteriales.f_Enterobacteriaceae.g_Escherichia.s_Escherichia_coli	rs731362	G	C	0.120347	2.31515e-06	46585509	7738	0.025477	19	0.322101	0.00287538	22.3081	ebi-a-GCST90027816
k_Bacteria.p_Proteobacteria.c_Gammaproteobacteria.o_Enterobacteriales.f_Enterobacteriaceae.g_Escherichia.s_Escherichia_unclassified	rs10900435	G	A	0.0958589	4.31867e-06	204973138	7738	0.0208596	1	0.409844	0.0027217	21.1125	ebi-a-GCST90027817
k_Bacteria.p_Proteobacteria.c_Gammaproteobacteria.o_Enterobacteriales.f_Enterobacteriaceae.g_Escherichia.s_Escherichia_unclassified	rs115534005	C	T	0.244256	3.91363e-07	44055894	7738	0.0481471	5	0.0506183	0.00331497	25.7299	ebi-a-GCST90027817
k_Bacteria.p_Proteobacteria.c_Gammaproteobacteria.o_Enterobacteriales.f_Enterobacteriaceae.g_Escherichia.s_Escherichia_unclassified	rs112644714	G	A	0.178526	8.79023e-06	10108495	7738	0.0401635	6	0.0896612	0.00254685	19.7528	ebi-a-GCST90027817
k_Bacteria.p_Proteobacteria.c_Gammaproteobacteria.o_Enterobacteriales.f_Enterobacteriaceae.g_Escherichia.s_Escherichia_unclassified	rs12700345	G	C	-0.120102	3.95859e-06	22134585	7738	0.0260325	7	0.179935	0.00274313	21.2793	ebi-a-GCST90027817
k_Bacteria.p_Proteobacteria.c_Gammaproteobacteria.o_Enterobacteriales.f_Enterobacteriaceae.g_Escherichia.s_Escherichia_unclassified	rs59436846	A	T	0.104232	7.62887e-06	2051904	7738	0.0232904	8	0.239328	0.00258165	20.0233	ebi-a-GCST90027817
k_Bacteria.p_Proteobacteria.c_Gammaproteobacteria.o_Enterobacteriales.f_Enterobacteriaceae.g_Escherichia.s_Escherichia_unclassified	rs2791437	A	G	-0.126729	2.12031e-06	125844582	7738	0.026727	9	0.191182	0.0028971	22.4771	ebi-a-GCST90027817
k_Bacteria.p_Proteobacteria.c_Gammaproteobacteria.o_Enterobacteriales.f_Enterobacteriaceae.g_Escherichia.s_Escherichia_unclassified	rs12300342	G	A	0.109002	1.68322e-07	61422160	7738	0.0208365	12	0.367899	0.00352417	27.3594	ebi-a-GCST90027817
k_Bacteria.p_Proteobacteria.c_Gammaproteobacteria.o_Enterobacteriales.f_Enterobacteriaceae.g_Escherichia.s_Escherichia_unclassified	rs35630916	T	G	0.174552	6.90892e-06	78731727	7738	0.0388198	13	0.0768958	0.00260604	20.213	ebi-a-GCST90027817
k_Bacteria.p_Proteobacteria.c_Gammaproteobacteria.o_Pasteurellales.f_Pasteurellaceae.g_Haemophilus.s_Haemophilus_parainfluenzae	rs7651754	C	T	-0.212476	8.15699e-06	44175797	7738	0.0476294	3	0.109978	0.00256522	19.8956	ebi-a-GCST90027818
k_Bacteria.p_Proteobacteria.c_Gammaproteobacteria.o_Pasteurellales.f_Pasteurellaceae.g_Haemophilus.s_Haemophilus_parainfluenzae	rs781762	A	G	0.265272	9.83626e-06	125244265	7738	0.0600061	6	0.0735549	0.00251923	19.538	ebi-a-GCST90027818
k_Bacteria.p_Proteobacteria.c_Gammaproteobacteria.o_Pasteurellales.f_Pasteurellaceae.g_Haemophilus.s_Haemophilus_parainfluenzae	rs28693594	C	A	-0.192657	3.56189e-06	8602444	7738	0.0415618	8	0.151902	0.00276916	21.4817	ebi-a-GCST90027818
k_Bacteria.p_Proteobacteria.c_Gammaproteobacteria.o_Pasteurellales.f_Pasteurellaceae.g_Haemophilus.s_Haemophilus_parainfluenzae	rs7132825	A	G	0.227758	7.11181e-06	1500603	7738	0.050722	12	0.0869464	0.00259894	20.1578	ebi-a-GCST90027818
k_Bacteria.p_Proteobacteria.c_Gammaproteobacteria.o_Pasteurellales.f_Pasteurellaceae.g_Haemophilus.s_Haemophilus_parainfluenzae	rs56162052	C	T	-0.162673	1.39027e-06	36205502	7738	0.0337049	17	0.725856	0.00300131	23.288	ebi-a-GCST90027818
k_Bacteria.p_Proteobacteria.c_Gammaproteobacteria.o_Pasteurellales.f_Pasteurellaceae.g_Haemophilus.s_Haemophilus_parainfluenzae	rs76236729	T	C	0.194651	5.26453e-06	8831132	7738	0.0427432	18	0.1294	0.00267293	20.7332	ebi-a-GCST90027818
k_Bacteria.p_Verrucomicrobia.c_Verrucomicrobiae.o_Verrucomicrobiales.f_Verrucomicrobiaceae.g_Akkermansia.s_Akkermansia_muciniphila	rs12710731	T	C	0.0907615	5.313e-06	16720355	7738	0.0199387	2	0.290693	0.00267067	20.7156	ebi-a-GCST90027819
k_Bacteria.p_Verrucomicrobia.c_Verrucomicrobiae.o_Verrucomicrobiales.f_Verrucomicrobiaceae.g_Akkermansia.s_Akkermansia_muciniphila	rs4670221	G	C	-0.0903199	7.33247e-06	38050232	7738	0.0201436	2	0.308248	0.00259142	20.0993	ebi-a-GCST90027819
k_Bacteria.p_Verrucomicrobia.c_Verrucomicrobiae.o_Verrucomicrobiales.f_Verrucomicrobiaceae.g_Akkermansia.s_Akkermansia_muciniphila	rs68058313	T	C	0.191654	1.07162e-06	24990890	7738	0.0392894	5	0.0641869	0.00306565	23.7888	ebi-a-GCST90027819
k_Bacteria.p_Verrucomicrobia.c_Verrucomicrobiae.o_Verrucomicrobiales.f_Verrucomicrobiaceae.g_Akkermansia.s_Akkermansia_muciniphila	rs1298928	G	T	0.107047	5.93595e-06	118836004	7738	0.0236377	5	0.182956	0.00264338	20.5034	ebi-a-GCST90027819
k_Bacteria.p_Verrucomicrobia.c_Verrucomicrobiae.o_Verrucomicrobiales.f_Verrucomicrobiaceae.g_Akkermansia.s_Akkermansia_muciniphila	rs9368149	G	A	-0.124355	1.71862e-06	20097305	7738	0.0259942	6	0.172487	0.00294892	22.8803	ebi-a-GCST90027819
k_Bacteria.p_Verrucomicrobia.c_Verrucomicrobiae.o_Verrucomicrobiales.f_Verrucomicrobiaceae.g_Akkermansia.s_Akkermansia_muciniphila	rs36119306	T	A	0.10858	3.66109e-06	37707962	7738	0.0234526	6	0.197307	0.00276241	21.4292	ebi-a-GCST90027819
k_Bacteria.p_Verrucomicrobia.c_Verrucomicrobiae.o_Verrucomicrobiales.f_Verrucomicrobiaceae.g_Akkermansia.s_Akkermansia_muciniphila	rs7912369	G	A	0.0885333	8.94726e-06	2005604	7738	0.0199347	10	0.702824	0.00254249	19.7189	ebi-a-GCST90027819
k_Bacteria.p_Verrucomicrobia.c_Verrucomicrobiae.o_Verrucomicrobiales.f_Verrucomicrobiaceae.g_Akkermansia.s_Akkermansia_muciniphila	rs7482174	G	A	-0.08458	8.12475e-06	67577945	7738	0.0189562	11	0.58638	0.00256619	19.9031	ebi-a-GCST90027819
k_Bacteria.p_Verrucomicrobia.c_Verrucomicrobiae.o_Verrucomicrobiales.f_Verrucomicrobiaceae.g_Akkermansia.s_Akkermansia_muciniphila	rs55926131	T	C	-0.106116	1.61726e-07	115085267	7738	0.0202561	12	0.611517	0.00353414	27.4371	ebi-a-GCST90027819
k_Bacteria.p_Verrucomicrobia.c_Verrucomicrobiae.o_Verrucomicrobiales.f_Verrucomicrobiaceae.g_Akkermansia.s_Akkermansia_muciniphila	rs166570	G	C	-0.0890822	3.02287e-06	65405314	7738	0.0190784	12	0.636465	0.00280962	21.7964	ebi-a-GCST90027819
k_Bacteria.p_Verrucomicrobia.c_Verrucomicrobiae.o_Verrucomicrobiales.f_Verrucomicrobiaceae.g_Akkermansia.s_Akkermansia_muciniphila	rs35895642	T	C	0.109958	1.5799e-06	37816202	7738	0.0229038	15	0.198579	0.00296974	23.0423	ebi-a-GCST90027819
k_Bacteria.p_Verrucomicrobia.c_Verrucomicrobiae.o_Verrucomicrobiales.f_Verrucomicrobiaceae.g_Akkermansia.s_Akkermansia_muciniphila	rs1532932	G	A	-0.0995889	8.05212e-06	10082174	7738	0.0223104	16	0.786723	0.00256839	19.9203	ebi-a-GCST90027819
k_Bacteria.p_Verrucomicrobia.c_Verrucomicrobiae.o_Verrucomicrobiales.f_Verrucomicrobiaceae.g_Akkermansia.s_Akkermansia_muciniphila	rs79041579	A	G	0.127401	1.86849e-07	47860915	7738	0.024444	17	0.1829	0.00349825	27.1574	ebi-a-GCST90027819
k_Bacteria.p_Verrucomicrobia.c_Verrucomicrobiae.o_Verrucomicrobiales.f_Verrucomicrobiaceae.g_Akkermansia.s_Akkermansia_muciniphila	rs2523176	T	C	0.110284	5.1e-06	2272309	7738	0.0241818	19	0.204089	0.00268073	20.7939	ebi-a-GCST90027819
k_Bacteria.p_Bacteroidetes.c_Bacteroidia.o_Bacteroidales.f_Bacteroidaceae.g_Bacteroides.s_Bacteroides_caccae	rs12739496	A	C	-0.179708	9.19899e-06	194030338	7738	0.0405186	1	0.0567297	0.00253568	19.6659	ebi-a-GCST90027820
k_Bacteria.p_Bacteroidetes.c_Bacteroidia.o_Bacteroidales.f_Bacteroidaceae.g_Bacteroides.s_Bacteroides_caccae	rs34612513	A	T	-0.163509	1.04419e-06	137541085	7738	0.0334846	3	0.102651	0.00307205	23.8386	ebi-a-GCST90027820
k_Bacteria.p_Bacteroidetes.c_Bacteroidia.o_Bacteroidales.f_Bacteroidaceae.g_Bacteroides.s_Bacteroides_caccae	rs144905245	A	G	0.183247	9.58672e-06	147732932	7738	0.0413997	3	0.0565893	0.00252553	19.587	ebi-a-GCST90027820
k_Bacteria.p_Bacteroidetes.c_Bacteroidia.o_Bacteroidales.f_Bacteroidaceae.g_Bacteroides.s_Bacteroides_caccae	rs149486873	T	C	-0.205733	1.90353e-06	3177604	7738	0.0431904	7	0.052965	0.0029237	22.6841	ebi-a-GCST90027820
k_Bacteria.p_Bacteroidetes.c_Bacteroidia.o_Bacteroidales.f_Bacteroidaceae.g_Bacteroides.s_Bacteroides_caccae	rs2457684	C	T	-0.0845478	8.42151e-06	88139983	7738	0.0189817	11	0.524423	0.00255737	19.8345	ebi-a-GCST90027820
k_Bacteria.p_Bacteroidetes.c_Bacteroidia.o_Bacteroidales.f_Bacteroidaceae.g_Bacteroides.s_Bacteroides_caccae	rs12367159	T	C	0.144297	3.03047e-06	53379025	7738	0.030907	12	0.888638	0.00280899	21.7916	ebi-a-GCST90027820
k_Bacteria.p_Bacteroidetes.c_Bacteroidia.o_Bacteroidales.f_Bacteroidaceae.g_Bacteroides.s_Bacteroides_caccae	rs868452	A	G	-0.125405	4.33471e-06	116179325	7738	0.0272938	12	0.140339	0.00272076	21.1052	ebi-a-GCST90027820
k_Bacteria.p_Bacteroidetes.c_Bacteroidia.o_Bacteroidales.f_Bacteroidaceae.g_Bacteroides.s_Bacteroides_caccae	rs2204037	G	A	-0.0880093	3.80426e-06	63436800	7738	0.0190422	13	0.593001	0.00275294	21.3555	ebi-a-GCST90027820
k_Bacteria.p_Bacteroidetes.c_Bacteroidia.o_Bacteroidales.f_Bacteroidaceae.g_Bacteroides.s_Bacteroides_caccae	rs11654291	T	C	0.112638	4.48043e-06	37249250	7738	0.0245519	17	0.198176	0.00271263	21.042	ebi-a-GCST90027820
k_Bacteria.p_Bacteroidetes.c_Bacteroidia.o_Bacteroidales.f_Bacteroidaceae.g_Bacteroides.s_Bacteroides_cellulosilyticus	rs4857402	G	A	0.11308	3.56681e-06	98294454	7738	0.0243962	3	0.435752	0.00276882	21.479	ebi-a-GCST90027821
k_Bacteria.p_Bacteroidetes.c_Bacteroidia.o_Bacteroidales.f_Bacteroidaceae.g_Bacteroides.s_Bacteroides_cellulosilyticus	rs11096868	C	T	0.126432	9.33319e-06	37348193	7738	0.0285266	4	0.237129	0.00253212	19.6382	ebi-a-GCST90027821
k_Bacteria.p_Bacteroidetes.c_Bacteroidia.o_Bacteroidales.f_Bacteroidaceae.g_Bacteroides.s_Bacteroides_cellulosilyticus	rs35946101	C	T	0.18959	1.97102e-06	3931188	7738	0.0398602	6	0.167798	0.00291511	22.6172	ebi-a-GCST90027821
k_Bacteria.p_Bacteroidetes.c_Bacteroidia.o_Bacteroidales.f_Bacteroidaceae.g_Bacteroides.s_Bacteroides_cellulosilyticus	rs2026546	T	G	-0.118308	5.53223e-06	37733013	7738	0.0260387	9	0.324824	0.00266075	20.6385	ebi-a-GCST90027821
k_Bacteria.p_Bacteroidetes.c_Bacteroidia.o_Bacteroidales.f_Bacteroidaceae.g_Bacteroides.s_Bacteroides_cellulosilyticus	rs7030947	A	G	0.111938	6.17362e-06	80141674	7738	0.0247631	9	0.64088	0.00263373	20.4283	ebi-a-GCST90027821
k_Bacteria.p_Bacteroidetes.c_Bacteroidia.o_Bacteroidales.f_Bacteroidaceae.g_Bacteroides.s_Bacteroides_cellulosilyticus	rs7099427	T	C	0.127257	5.37205e-06	126578768	7738	0.0279703	10	0.759359	0.00266797	20.6946	ebi-a-GCST90027821
k_Bacteria.p_Bacteroidetes.c_Bacteroidia.o_Bacteroidales.f_Bacteroidaceae.g_Bacteroides.s_Bacteroides_cellulosilyticus	rs10450862	C	A	-0.21105	3.20214e-06	84559899	7738	0.0453149	13	0.0778308	0.0027954	21.6858	ebi-a-GCST90027821
k_Bacteria.p_Bacteroidetes.c_Bacteroidia.o_Bacteroidales.f_Bacteroidaceae.g_Bacteroides.s_Bacteroides_cellulosilyticus	rs116972192	T	C	0.248924	3.91913e-06	58186232	7738	0.0539308	13	0.063091	0.0027456	21.2984	ebi-a-GCST90027821
k_Bacteria.p_Bacteroidetes.c_Bacteroidia.o_Bacteroidales.f_Bacteroidaceae.g_Bacteroides.s_Bacteroides_cellulosilyticus	rs2411041	A	G	0.157338	9.42692e-06	74913863	7738	0.0355172	17	0.145481	0.00252965	19.619	ebi-a-GCST90027821
k_Bacteria.p_Bacteroidetes.c_Bacteroidia.o_Bacteroidales.f_Bacteroidaceae.g_Bacteroides.s_Bacteroides_cellulosilyticus	rs12976637	T	C	0.115678	6.91226e-06	53801863	7738	0.0257269	19	0.365588	0.00260594	20.2122	ebi-a-GCST90027821
k_Bacteria.p_Bacteroidetes.c_Bacteroidia.o_Bacteroidales.f_Bacteroidaceae.g_Bacteroides.s_Bacteroides_cellulosilyticus	rs6049103	T	A	0.117225	1.70341e-06	23757164	7738	0.0244946	20	0.381484	0.00295112	22.8975	ebi-a-GCST90027821
k_Bacteria.p_Bacteroidetes.c_Bacteroidia.o_Bacteroidales.f_Bacteroidaceae.g_Bacteroides.s_Bacteroides_cellulosilyticus	rs2838820	C	T	0.10754	8.96912e-06	46646005	7738	0.0242173	21	0.594867	0.00254188	19.7141	ebi-a-GCST90027821
k_Bacteria.p_Bacteroidetes.c_Bacteroidia.o_Bacteroidales.f_Bacteroidaceae.g_Bacteroides.s_Bacteroides_clarus	rs814760	A	G	0.188016	5.6697e-06	110980659	7738	0.0414282	1	0.216443	0.00265469	20.5914	ebi-a-GCST90027822
k_Bacteria.p_Bacteroidetes.c_Bacteroidia.o_Bacteroidales.f_Bacteroidaceae.g_Bacteroides.s_Bacteroides_clarus	rs11676681	A	G	-0.164171	2.14388e-06	33375948	7738	0.0346399	2	0.589611	0.00289436	22.4557	ebi-a-GCST90027822
k_Bacteria.p_Bacteroidetes.c_Bacteroidia.o_Bacteroidales.f_Bacteroidaceae.g_Bacteroides.s_Bacteroides_clarus	rs1470205	T	C	-0.172977	5.06198e-07	77316688	7738	0.0344305	3	0.592543	0.00325123	25.2335	ebi-a-GCST90027822
k_Bacteria.p_Bacteroidetes.c_Bacteroidia.o_Bacteroidales.f_Bacteroidaceae.g_Bacteroides.s_Bacteroides_clarus	rs1157623	A	G	0.258555	9.94764e-06	192752645	7738	0.0585189	3	0.0893965	0.00251646	19.5165	ebi-a-GCST90027822
k_Bacteria.p_Bacteroidetes.c_Bacteroidia.o_Bacteroidales.f_Bacteroidaceae.g_Bacteroides.s_Bacteroides_clarus	rs3756337	C	G	-0.155704	6.4847e-06	140186438	7738	0.0345246	5	0.478491	0.00262164	20.3343	ebi-a-GCST90027822
k_Bacteria.p_Bacteroidetes.c_Bacteroidia.o_Bacteroidales.f_Bacteroidaceae.g_Bacteroides.s_Bacteroides_clarus	rs4867972	G	C	-0.180697	1.54042e-06	169932910	7738	0.0375989	5	0.291164	0.00297597	23.0908	ebi-a-GCST90027822
k_Bacteria.p_Bacteroidetes.c_Bacteroidia.o_Bacteroidales.f_Bacteroidaceae.g_Bacteroides.s_Bacteroides_clarus	rs61944136	G	A	0.267509	8.12381e-06	119247004	7738	0.0599541	12	0.0980868	0.00256622	19.9034	ebi-a-GCST90027822
k_Bacteria.p_Bacteroidetes.c_Bacteroidia.o_Bacteroidales.f_Bacteroidaceae.g_Bacteroides.s_Bacteroides_clarus	rs1667938	T	C	-0.261236	6.79814e-06	74875950	7738	0.0580537	18	0.0938965	0.00261001	20.2439	ebi-a-GCST90027822
k_Bacteria.p_Bacteroidetes.c_Bacteroidia.o_Bacteroidales.f_Bacteroidaceae.g_Bacteroides.s_Bacteroides_clarus	rs450741	A	C	-0.34627	7.11852e-06	21403971	7738	0.0771182	22	0.939452	0.00259871	20.156	ebi-a-GCST90027822
k_Bacteria.p_Bacteroidetes.c_Bacteroidia.o_Bacteroidales.f_Bacteroidaceae.g_Bacteroides.s_Bacteroides_coprocola	rs12078845	C	A	-0.203872	6.07086e-06	54602977	7738	0.0450655	1	0.239746	0.00263786	20.4604	ebi-a-GCST90027823
k_Bacteria.p_Bacteroidetes.c_Bacteroidia.o_Bacteroidales.f_Bacteroidaceae.g_Bacteroides.s_Bacteroides_coprocola	rs274124	G	A	0.265189	7.24903e-06	36591554	7738	0.0591116	1	0.88533	0.00259423	20.1212	ebi-a-GCST90027823
k_Bacteria.p_Bacteroidetes.c_Bacteroidia.o_Bacteroidales.f_Bacteroidaceae.g_Bacteroides.s_Bacteroides_coprocola	rs17141635	A	G	-0.408239	1.47279e-06	80877325	7738	0.0847866	11	0.0512244	0.00298708	23.1773	ebi-a-GCST90027823
k_Bacteria.p_Bacteroidetes.c_Bacteroidia.o_Bacteroidales.f_Bacteroidaceae.g_Bacteroides.s_Bacteroides_coprocola	rs116667913	T	C	-0.392908	3.19691e-06	90816301	7738	0.0843559	14	0.0522771	0.0027958	21.689	ebi-a-GCST90027823
k_Bacteria.p_Bacteroidetes.c_Bacteroidia.o_Bacteroidales.f_Bacteroidaceae.g_Bacteroides.s_Bacteroides_dorei	rs11708946	A	C	-0.0909564	9.08406e-06	31495219	7738	0.0204953	3	0.245621	0.00253878	19.69	ebi-a-GCST90027824
k_Bacteria.p_Bacteroidetes.c_Bacteroidia.o_Bacteroidales.f_Bacteroidaceae.g_Bacteroides.s_Bacteroides_dorei	rs795988	C	T	0.0819852	8.37221e-06	140747153	7738	0.0184011	4	0.347452	0.00255883	19.8459	ebi-a-GCST90027824
k_Bacteria.p_Bacteroidetes.c_Bacteroidia.o_Bacteroidales.f_Bacteroidaceae.g_Bacteroides.s_Bacteroides_dorei	rs72819063	A	G	-0.157902	7.65279e-07	177707736	7738	0.0319381	5	0.0783342	0.0031489	24.4368	ebi-a-GCST90027824
k_Bacteria.p_Bacteroidetes.c_Bacteroidia.o_Bacteroidales.f_Bacteroidaceae.g_Bacteroides.s_Bacteroides_dorei	rs9313811	T	G	-0.118995	1.61666e-07	158968834	7738	0.0227144	5	0.185112	0.00353418	27.4374	ebi-a-GCST90027824
k_Bacteria.p_Bacteroidetes.c_Bacteroidia.o_Bacteroidales.f_Bacteroidaceae.g_Bacteroides.s_Bacteroides_dorei	rs2721884	A	G	0.0940826	2.23023e-07	133534265	7738	0.018166	8	0.684244	0.00345437	26.8156	ebi-a-GCST90027824
k_Bacteria.p_Bacteroidetes.c_Bacteroidia.o_Bacteroidales.f_Bacteroidaceae.g_Bacteroides.s_Bacteroides_dorei	rs62523331	G	A	0.124893	3.96798e-06	103731962	7738	0.0270739	8	0.1408	0.00274254	21.2746	ebi-a-GCST90027824
k_Bacteria.p_Bacteroidetes.c_Bacteroidia.o_Bacteroidales.f_Bacteroidaceae.g_Bacteroides.s_Bacteroides_dorei	rs10119693	A	G	-0.081408	2.4602e-06	21796791	7738	0.0172789	9	0.436269	0.00286042	22.1917	ebi-a-GCST90027824
k_Bacteria.p_Bacteroidetes.c_Bacteroidia.o_Bacteroidales.f_Bacteroidaceae.g_Bacteroides.s_Bacteroides_dorei	rs2291958	C	T	0.098199	9.04087e-06	8376899	7738	0.0221222	9	0.227777	0.00253994	19.699	ebi-a-GCST90027824
k_Bacteria.p_Bacteroidetes.c_Bacteroidia.o_Bacteroidales.f_Bacteroidaceae.g_Bacteroides.s_Bacteroides_dorei	rs6585011	A	G	0.0869271	8.1055e-06	112533963	7738	0.01948	10	0.260584	0.00256677	19.9077	ebi-a-GCST90027824
k_Bacteria.p_Bacteroidetes.c_Bacteroidia.o_Bacteroidales.f_Bacteroidaceae.g_Bacteroides.s_Bacteroides_dorei	rs11037453	C	T	0.149524	2.48028e-06	43521662	7738	0.0317478	11	0.0766041	0.0028584	22.176	ebi-a-GCST90027824
k_Bacteria.p_Bacteroidetes.c_Bacteroidia.o_Bacteroidales.f_Bacteroidaceae.g_Bacteroides.s_Bacteroides_dorei	rs7998315	A	G	-0.0861361	8.94396e-06	73854666	7738	0.0193946	13	0.260547	0.00254258	19.7195	ebi-a-GCST90027824
k_Bacteria.p_Bacteroidetes.c_Bacteroidia.o_Bacteroidales.f_Bacteroidaceae.g_Bacteroides.s_Bacteroides_dorei	rs9518837	T	C	-0.086536	5.78216e-06	103433051	7738	0.0190852	13	0.289397	0.00264984	20.5536	ebi-a-GCST90027824
k_Bacteria.p_Bacteroidetes.c_Bacteroidia.o_Bacteroidales.f_Bacteroidaceae.g_Bacteroides.s_Bacteroides_dorei	rs227442	T	C	0.108916	1.38577e-06	70447626	7738	0.0225637	14	0.186449	0.00300212	23.2943	ebi-a-GCST90027824
k_Bacteria.p_Bacteroidetes.c_Bacteroidia.o_Bacteroidales.f_Bacteroidaceae.g_Bacteroides.s_Bacteroides_dorei	rs387171	A	G	-0.0772341	8.50472e-06	24278595	7738	0.0173479	15	0.579698	0.00255496	19.8158	ebi-a-GCST90027824
k_Bacteria.p_Bacteroidetes.c_Bacteroidia.o_Bacteroidales.f_Bacteroidaceae.g_Bacteroides.s_Bacteroides_dorei	rs838134	C	A	-0.0969861	8.00737e-07	49257739	7738	0.019652	19	0.291407	0.0031377	24.3497	ebi-a-GCST90027824
k_Bacteria.p_Bacteroidetes.c_Bacteroidia.o_Bacteroidales.f_Bacteroidaceae.g_Bacteroides.s_Bacteroides_eggerthii	rs1861386	T	C	-0.122318	8.70683e-06	206599428	7738	0.0275056	2	0.585772	0.00254918	19.7709	ebi-a-GCST90027825
k_Bacteria.p_Bacteroidetes.c_Bacteroidia.o_Bacteroidales.f_Bacteroidaceae.g_Bacteroides.s_Bacteroides_eggerthii	rs286623	A	G	0.125867	8.8042e-06	154366183	7738	0.0283189	5	0.653692	0.00254645	19.7496	ebi-a-GCST90027825
k_Bacteria.p_Bacteroidetes.c_Bacteroidia.o_Bacteroidales.f_Bacteroidaceae.g_Bacteroides.s_Bacteroides_eggerthii	rs114970711	T	G	-0.252648	3.06351e-06	87288279	7738	0.0541406	6	0.0684313	0.00280631	21.7707	ebi-a-GCST90027825
k_Bacteria.p_Bacteroidetes.c_Bacteroidia.o_Bacteroidales.f_Bacteroidaceae.g_Bacteroides.s_Bacteroides_eggerthii	rs13312424	T	C	-0.124602	5.71781e-06	11754881	7738	0.0274661	7	0.571065	0.00265261	20.5752	ebi-a-GCST90027825
k_Bacteria.p_Bacteroidetes.c_Bacteroidia.o_Bacteroidales.f_Bacteroidaceae.g_Bacteroides.s_Bacteroides_eggerthii	rs7791761	T	C	-0.258265	4.52366e-06	69711317	7738	0.0563192	7	0.0622544	0.00271026	21.0235	ebi-a-GCST90027825
k_Bacteria.p_Bacteroidetes.c_Bacteroidia.o_Bacteroidales.f_Bacteroidaceae.g_Bacteroides.s_Bacteroides_eggerthii	rs4767925	G	A	-0.234803	1.44911e-06	121085949	7738	0.0487333	12	0.0850648	0.00299107	23.2083	ebi-a-GCST90027825
k_Bacteria.p_Bacteroidetes.c_Bacteroidia.o_Bacteroidales.f_Bacteroidaceae.g_Bacteroides.s_Bacteroides_eggerthii	rs9536634	T	A	-0.132267	3.18508e-06	54678393	7738	0.0283925	13	0.350627	0.00279673	21.6962	ebi-a-GCST90027825
k_Bacteria.p_Bacteroidetes.c_Bacteroidia.o_Bacteroidales.f_Bacteroidaceae.g_Bacteroides.s_Bacteroides_eggerthii	rs2487307	A	G	-0.153012	3.86901e-06	104632132	7738	0.0331316	14	0.615524	0.00274879	21.3233	ebi-a-GCST90027825
k_Bacteria.p_Bacteroidetes.c_Bacteroidia.o_Bacteroidales.f_Bacteroidaceae.g_Bacteroides.s_Bacteroides_faecis	rs7526994	C	G	-0.18893	4.99137e-06	209121467	7738	0.0413852	1	0.288414	0.00268605	20.8353	ebi-a-GCST90027826
k_Bacteria.p_Bacteroidetes.c_Bacteroidia.o_Bacteroidales.f_Bacteroidaceae.g_Bacteroides.s_Bacteroides_faecis	rs2690011	T	C	-0.297238	3.21159e-06	15237140	7738	0.0638288	1	0.904905	0.00279467	21.6802	ebi-a-GCST90027826
k_Bacteria.p_Bacteroidetes.c_Bacteroidia.o_Bacteroidales.f_Bacteroidaceae.g_Bacteroides.s_Bacteroides_faecis	rs79975503	C	A	-0.354071	4.60151e-06	173193150	7738	0.0772714	2	0.0629941	0.00270606	20.9909	ebi-a-GCST90027826
k_Bacteria.p_Bacteroidetes.c_Bacteroidia.o_Bacteroidales.f_Bacteroidaceae.g_Bacteroides.s_Bacteroides_faecis	rs7648378	A	G	-0.244486	4.48126e-06	3364182	7738	0.0532914	3	0.152132	0.0027126	21.0417	ebi-a-GCST90027826
k_Bacteria.p_Bacteroidetes.c_Bacteroidia.o_Bacteroidales.f_Bacteroidaceae.g_Bacteroides.s_Bacteroides_faecis	rs13168379	A	G	-0.426245	8.20352e-08	173382761	7738	0.0794848	5	0.0608517	0.00370263	28.75	ebi-a-GCST90027826
k_Bacteria.p_Bacteroidetes.c_Bacteroidia.o_Bacteroidales.f_Bacteroidaceae.g_Bacteroides.s_Bacteroides_faecis	rs9399647	T	G	-0.177798	3.57841e-06	148627309	7738	0.0383641	6	0.648588	0.00276803	21.4729	ebi-a-GCST90027826
k_Bacteria.p_Bacteroidetes.c_Bacteroidia.o_Bacteroidales.f_Bacteroidaceae.g_Bacteroides.s_Bacteroides_faecis	rs1124157	A	G	0.195345	1.20765e-07	141018239	7738	0.036911	7	0.42738	0.00360658	28.0015	ebi-a-GCST90027826
k_Bacteria.p_Bacteroidetes.c_Bacteroidia.o_Bacteroidales.f_Bacteroidaceae.g_Bacteroides.s_Bacteroides_faecis	rs259203	G	A	-0.219736	2.19842e-07	89055849	7738	0.0424059	7	0.703748	0.00345793	26.8434	ebi-a-GCST90027826
k_Bacteria.p_Bacteroidetes.c_Bacteroidia.o_Bacteroidales.f_Bacteroidaceae.g_Bacteroides.s_Bacteroides_faecis	rs11772301	T	G	0.223141	8.50022e-06	68426852	7738	0.0501194	7	0.15548	0.0025551	19.8169	ebi-a-GCST90027826
k_Bacteria.p_Bacteroidetes.c_Bacteroidia.o_Bacteroidales.f_Bacteroidaceae.g_Bacteroides.s_Bacteroides_faecis	rs62516876	G	A	0.232126	7.01035e-06	56769381	7738	0.0516597	8	0.154999	0.00260246	20.1851	ebi-a-GCST90027826
k_Bacteria.p_Bacteroidetes.c_Bacteroidia.o_Bacteroidales.f_Bacteroidaceae.g_Bacteroides.s_Bacteroides_faecis	rs7314394	C	T	-0.326054	1.41433e-06	27152666	7738	0.0676043	12	0.918665	0.00299708	23.2551	ebi-a-GCST90027826
k_Bacteria.p_Bacteroidetes.c_Bacteroidia.o_Bacteroidales.f_Bacteroidaceae.g_Bacteroides.s_Bacteroides_faecis	rs4964509	T	C	-0.160986	9.93825e-06	107357058	7738	0.0364344	12	0.418803	0.00251669	19.5182	ebi-a-GCST90027826
k_Bacteria.p_Bacteroidetes.c_Bacteroidia.o_Bacteroidales.f_Bacteroidaceae.g_Bacteroides.s_Bacteroides_faecis	rs73068710	A	G	0.290597	4.99597e-06	13091573	7738	0.0636582	12	0.0915007	0.00268582	20.8335	ebi-a-GCST90027826
k_Bacteria.p_Bacteroidetes.c_Bacteroidia.o_Bacteroidales.f_Bacteroidaceae.g_Bacteroides.s_Bacteroides_faecis	rs36017291	C	A	0.169229	4.23175e-06	17420514	7738	0.0367915	16	0.442014	0.00272672	21.1516	ebi-a-GCST90027826
k_Bacteria.p_Bacteroidetes.c_Bacteroidia.o_Bacteroidales.f_Bacteroidaceae.g_Bacteroides.s_Bacteroides_finegoldii	rs74904967	A	G	-0.230223	8.84219e-06	116021610	7738	0.0518088	1	0.135786	0.00254539	19.7414	ebi-a-GCST90027827
k_Bacteria.p_Bacteroidetes.c_Bacteroidia.o_Bacteroidales.f_Bacteroidaceae.g_Bacteroides.s_Bacteroides_finegoldii	rs58255229	A	G	-0.18865	7.27143e-07	112065200	7738	0.0380806	1	0.26219	0.00316156	24.5354	ebi-a-GCST90027827
k_Bacteria.p_Bacteroidetes.c_Bacteroidia.o_Bacteroidales.f_Bacteroidaceae.g_Bacteroides.s_Bacteroides_finegoldii	rs116556966	G	T	-0.34057	7.24553e-06	76664959	7738	0.0759125	2	0.0557446	0.00259435	20.1221	ebi-a-GCST90027827
k_Bacteria.p_Bacteroidetes.c_Bacteroidia.o_Bacteroidales.f_Bacteroidaceae.g_Bacteroides.s_Bacteroides_finegoldii	rs2717057	T	C	0.154812	6.37588e-06	58127907	7738	0.0342997	2	0.368137	0.00262578	20.3665	ebi-a-GCST90027827
k_Bacteria.p_Bacteroidetes.c_Bacteroidia.o_Bacteroidales.f_Bacteroidaceae.g_Bacteroides.s_Bacteroides_finegoldii	rs1430034	A	C	0.159836	8.79083e-06	38027626	7738	0.0359588	2	0.534722	0.00254685	19.7527	ebi-a-GCST90027827
k_Bacteria.p_Bacteroidetes.c_Bacteroidia.o_Bacteroidales.f_Bacteroidaceae.g_Bacteroides.s_Bacteroides_finegoldii	rs58346872	G	T	0.284244	6.89208e-06	111325310	7738	0.0632075	4	0.0944562	0.00260665	20.2178	ebi-a-GCST90027827
k_Bacteria.p_Bacteroidetes.c_Bacteroidia.o_Bacteroidales.f_Bacteroidaceae.g_Bacteroides.s_Bacteroides_finegoldii	rs111426764	C	T	0.26676	7.26357e-06	25005968	7738	0.0594674	6	0.0852396	0.00259374	20.1174	ebi-a-GCST90027827
k_Bacteria.p_Bacteroidetes.c_Bacteroidia.o_Bacteroidales.f_Bacteroidaceae.g_Bacteroides.s_Bacteroides_finegoldii	rs10215754	A	T	-0.281229	3.61535e-06	125473561	7738	0.0607097	7	0.0822323	0.00276549	21.4532	ebi-a-GCST90027827
k_Bacteria.p_Bacteroidetes.c_Bacteroidia.o_Bacteroidales.f_Bacteroidaceae.g_Bacteroides.s_Bacteroides_finegoldii	rs11773071	C	A	0.302229	3.82041e-06	46988659	7738	0.0654044	7	0.0712546	0.0027519	21.3475	ebi-a-GCST90027827
k_Bacteria.p_Bacteroidetes.c_Bacteroidia.o_Bacteroidales.f_Bacteroidaceae.g_Bacteroides.s_Bacteroides_finegoldii	rs73188646	T	C	-0.362916	2.42806e-06	6032988	7738	0.0769855	8	0.0501089	0.00286365	22.2168	ebi-a-GCST90027827
k_Bacteria.p_Bacteroidetes.c_Bacteroidia.o_Bacteroidales.f_Bacteroidaceae.g_Bacteroides.s_Bacteroides_finegoldii	rs10970830	A	G	-0.239556	4.45913e-07	32185642	7738	0.0474534	9	0.151052	0.00328264	25.4781	ebi-a-GCST90027827
k_Bacteria.p_Bacteroidetes.c_Bacteroidia.o_Bacteroidales.f_Bacteroidaceae.g_Bacteroides.s_Bacteroides_finegoldii	rs2393782	G	C	-0.251445	1.45509e-06	63670859	7738	0.0521962	10	0.882328	0.00299005	23.2004	ebi-a-GCST90027827
k_Bacteria.p_Bacteroidetes.c_Bacteroidia.o_Bacteroidales.f_Bacteroidaceae.g_Bacteroides.s_Bacteroides_finegoldii	rs10744662	A	G	-0.156201	1.89911e-06	4915208	7738	0.0327887	12	0.575063	0.00292428	22.6886	ebi-a-GCST90027827
k_Bacteria.p_Bacteroidetes.c_Bacteroidia.o_Bacteroidales.f_Bacteroidaceae.g_Bacteroides.s_Bacteroides_finegoldii	rs496238	T	C	-0.172436	3.51706e-07	101977785	7738	0.0338549	13	0.425584	0.00334142	25.9359	ebi-a-GCST90027827
k_Bacteria.p_Bacteroidetes.c_Bacteroidia.o_Bacteroidales.f_Bacteroidaceae.g_Bacteroides.s_Bacteroides_finegoldii	rs12889912	T	C	0.305615	8.39151e-06	92147845	7738	0.0686014	14	0.0702881	0.00255825	19.8413	ebi-a-GCST90027827
k_Bacteria.p_Bacteroidetes.c_Bacteroidia.o_Bacteroidales.f_Bacteroidaceae.g_Bacteroides.s_Bacteroides_finegoldii	rs58668331	C	G	0.185454	2.65516e-06	6653399	7738	0.0394933	19	0.294386	0.00284159	22.0452	ebi-a-GCST90027827
k_Bacteria.p_Bacteroidetes.c_Bacteroidia.o_Bacteroidales.f_Bacteroidaceae.g_Bacteroides.s_Bacteroides_finegoldii	rs62210593	T	C	-0.148033	6.60192e-06	34004767	7738	0.0328515	20	0.548709	0.00261722	20.2999	ebi-a-GCST90027827
k_Bacteria.p_Bacteroidetes.c_Bacteroidia.o_Bacteroidales.f_Bacteroidaceae.g_Bacteroides.s_Bacteroides_finegoldii	rs4809943	T	A	0.227713	6.03865e-06	52501768	7738	0.050323	20	0.12321	0.00263916	20.4706	ebi-a-GCST90027827
k_Bacteria.p_Bacteroidetes.c_Bacteroidia.o_Bacteroidales.f_Bacteroidaceae.g_Bacteroides.s_Bacteroides_finegoldii	rs8128362	C	T	-0.21917	6.7722e-06	34801876	7738	0.0486966	21	0.858133	0.00261096	20.2513	ebi-a-GCST90027827
k_Bacteria.p_Bacteroidetes.c_Bacteroidia.o_Bacteroidales.f_Bacteroidaceae.g_Bacteroides.s_Bacteroides_fragilis	rs1285852	T	A	0.120344	6.80566e-06	233287432	7738	0.026745	1	0.626225	0.00260976	20.2419	ebi-a-GCST90027828
k_Bacteria.p_Bacteroidetes.c_Bacteroidia.o_Bacteroidales.f_Bacteroidaceae.g_Bacteroides.s_Bacteroides_fragilis	rs12565327	A	G	-0.209365	6.98747e-06	176593524	7738	0.046587	1	0.0907588	0.00260326	20.1914	ebi-a-GCST90027828
k_Bacteria.p_Bacteroidetes.c_Bacteroidia.o_Bacteroidales.f_Bacteroidaceae.g_Bacteroides.s_Bacteroides_fragilis	rs9818008	C	A	0.143936	7.75408e-06	185014098	7738	0.032187	3	0.801254	0.00257768	19.9924	ebi-a-GCST90027828
k_Bacteria.p_Bacteroidetes.c_Bacteroidia.o_Bacteroidales.f_Bacteroidaceae.g_Bacteroides.s_Bacteroides_fragilis	rs912	C	T	0.184344	7.45332e-06	21028234	7738	0.0411452	3	0.109284	0.00258741	20.0682	ebi-a-GCST90027828
k_Bacteria.p_Bacteroidetes.c_Bacteroidia.o_Bacteroidales.f_Bacteroidaceae.g_Bacteroides.s_Bacteroides_fragilis	rs55835510	A	T	0.158132	1.77497e-07	107975937	7738	0.0302849	5	0.237475	0.003511	27.2568	ebi-a-GCST90027828
k_Bacteria.p_Bacteroidetes.c_Bacteroidia.o_Bacteroidales.f_Bacteroidaceae.g_Bacteroides.s_Bacteroides_fragilis	rs3797248	A	G	-0.161285	5.25811e-06	53509186	7738	0.0354143	5	0.147756	0.00267325	20.7357	ebi-a-GCST90027828
k_Bacteria.p_Bacteroidetes.c_Bacteroidia.o_Bacteroidales.f_Bacteroidaceae.g_Bacteroides.s_Bacteroides_fragilis	rs6458025	C	T	-0.206994	4.70035e-06	37761715	7738	0.0452174	6	0.899891	0.00270085	20.9504	ebi-a-GCST90027828
k_Bacteria.p_Bacteroidetes.c_Bacteroidia.o_Bacteroidales.f_Bacteroidaceae.g_Bacteroides.s_Bacteroides_fragilis	rs6909908	G	T	-0.227896	3.8054e-06	131801089	7738	0.0493096	6	0.0759618	0.00275286	21.3549	ebi-a-GCST90027828
k_Bacteria.p_Bacteroidetes.c_Bacteroidia.o_Bacteroidales.f_Bacteroidaceae.g_Bacteroides.s_Bacteroides_fragilis	rs11770593	G	T	-0.127395	1.70079e-06	68894018	7738	0.0266178	7	0.641414	0.00295154	22.9007	ebi-a-GCST90027828
k_Bacteria.p_Bacteroidetes.c_Bacteroidia.o_Bacteroidales.f_Bacteroidaceae.g_Bacteroides.s_Bacteroides_fragilis	rs77062729	G	A	-0.234443	1.45255e-06	130410952	7738	0.0486633	8	0.0814636	0.00299049	23.2038	ebi-a-GCST90027828
k_Bacteria.p_Bacteroidetes.c_Bacteroidia.o_Bacteroidales.f_Bacteroidaceae.g_Bacteroides.s_Bacteroides_fragilis	rs3885195	T	C	-0.150624	5.4124e-07	82371506	7738	0.0300582	11	0.236902	0.00323464	25.1044	ebi-a-GCST90027828
k_Bacteria.p_Bacteroidetes.c_Bacteroidia.o_Bacteroidales.f_Bacteroidaceae.g_Bacteroides.s_Bacteroides_fragilis	rs11021021	A	G	-0.152159	8.09115e-06	94774159	7738	0.0340953	11	0.191734	0.00256721	19.911	ebi-a-GCST90027828
k_Bacteria.p_Bacteroidetes.c_Bacteroidia.o_Bacteroidales.f_Bacteroidaceae.g_Bacteroides.s_Bacteroides_fragilis	rs34059605	A	C	0.206547	5.90745e-07	10987236	7738	0.0413572	12	0.122624	0.00321299	24.9358	ebi-a-GCST90027828
k_Bacteria.p_Bacteroidetes.c_Bacteroidia.o_Bacteroidales.f_Bacteroidaceae.g_Bacteroides.s_Bacteroides_fragilis	rs4430574	A	G	0.195673	5.24807e-06	125986360	7738	0.0429614	12	0.0993103	0.00267371	20.7392	ebi-a-GCST90027828
k_Bacteria.p_Bacteroidetes.c_Bacteroidia.o_Bacteroidales.f_Bacteroidaceae.g_Bacteroides.s_Bacteroides_fragilis	rs4772337	G	A	0.119468	9.61967e-06	101525691	7738	0.0269951	13	0.640448	0.00252468	19.5804	ebi-a-GCST90027828
k_Bacteria.p_Bacteroidetes.c_Bacteroidia.o_Bacteroidales.f_Bacteroidaceae.g_Bacteroides.s_Bacteroides_fragilis	rs4902984	C	T	-0.256543	5.32243e-06	72550927	7738	0.0563626	14	0.942811	0.00267023	20.7122	ebi-a-GCST90027828
k_Bacteria.p_Bacteroidetes.c_Bacteroidia.o_Bacteroidales.f_Bacteroidaceae.g_Bacteroides.s_Bacteroides_fragilis	rs10137996	C	T	-0.188352	8.52511e-07	34477937	7738	0.03826	14	0.12928	0.00312222	24.2292	ebi-a-GCST90027828
k_Bacteria.p_Bacteroidetes.c_Bacteroidia.o_Bacteroidales.f_Bacteroidaceae.g_Bacteroides.s_Bacteroides_fragilis	rs12900979	T	C	0.11446	7.83339e-06	92907122	7738	0.0256081	15	0.571587	0.00257516	19.9729	ebi-a-GCST90027828
k_Bacteria.p_Bacteroidetes.c_Bacteroidia.o_Bacteroidales.f_Bacteroidaceae.g_Bacteroides.s_Bacteroides_intestinalis	rs17860571	G	T	-0.190425	6.26628e-06	102818171	7738	0.0421554	11	0.244932	0.00263008	20.4	ebi-a-GCST90027829
k_Bacteria.p_Bacteroidetes.c_Bacteroidia.o_Bacteroidales.f_Bacteroidaceae.g_Bacteroides.s_Bacteroides_intestinalis	rs72656234	A	G	-0.364852	1.28956e-06	109730036	7738	0.0753615	13	0.0650805	0.0030199	23.4327	ebi-a-GCST90027829
k_Bacteria.p_Bacteroidetes.c_Bacteroidia.o_Bacteroidales.f_Bacteroidaceae.g_Bacteroides.s_Bacteroides_intestinalis	rs4793180	T	C	-0.209751	9.63607e-06	43121308	7738	0.0473993	17	0.185396	0.00252428	19.5773	ebi-a-GCST90027829
k_Bacteria.p_Bacteroidetes.c_Bacteroidia.o_Bacteroidales.f_Bacteroidaceae.g_Bacteroides.s_Bacteroides_intestinalis	rs4814260	T	A	-0.178894	4.43496e-06	13775032	7738	0.0389757	20	0.382312	0.00271515	21.0616	ebi-a-GCST90027829
k_Bacteria.p_Bacteroidetes.c_Bacteroidia.o_Bacteroidales.f_Bacteroidaceae.g_Bacteroides.s_Bacteroides_massiliensis	rs12621563	G	A	-0.119565	8.61648e-07	126039243	7738	0.0242975	2	0.498942	0.0031196	24.2088	ebi-a-GCST90027830
k_Bacteria.p_Bacteroidetes.c_Bacteroidia.o_Bacteroidales.f_Bacteroidaceae.g_Bacteroides.s_Bacteroides_massiliensis	rs17807243	T	C	-0.173678	6.27524e-06	124386894	7738	0.0384507	4	0.139747	0.00262972	20.3971	ebi-a-GCST90027830
k_Bacteria.p_Bacteroidetes.c_Bacteroidia.o_Bacteroidales.f_Bacteroidaceae.g_Bacteroides.s_Bacteroides_massiliensis	rs6532564	C	G	-0.140127	9.05607e-06	96464931	7738	0.0315704	4	0.787015	0.00253951	19.6957	ebi-a-GCST90027830
k_Bacteria.p_Bacteroidetes.c_Bacteroidia.o_Bacteroidales.f_Bacteroidaceae.g_Bacteroides.s_Bacteroides_massiliensis	rs4916966	G	C	0.110844	6.43235e-06	181005	7738	0.0245683	7	0.479264	0.00262364	20.3499	ebi-a-GCST90027830
k_Bacteria.p_Bacteroidetes.c_Bacteroidia.o_Bacteroidales.f_Bacteroidaceae.g_Bacteroides.s_Bacteroides_massiliensis	rs112691179	T	C	0.177126	8.65685e-06	953842	7738	0.0398192	10	0.111026	0.0025506	19.7819	ebi-a-GCST90027830
k_Bacteria.p_Bacteroidetes.c_Bacteroidia.o_Bacteroidales.f_Bacteroidaceae.g_Bacteroides.s_Bacteroides_massiliensis	rs4937922	A	G	-0.237213	5.61203e-06	134490977	7738	0.0522438	11	0.0580265	0.00265719	20.6108	ebi-a-GCST90027830
k_Bacteria.p_Bacteroidetes.c_Bacteroidia.o_Bacteroidales.f_Bacteroidaceae.g_Bacteroides.s_Bacteroides_massiliensis	rs61944855	A	G	-0.148523	2.33464e-07	101231320	7738	0.028725	12	0.244627	0.00344303	26.7273	ebi-a-GCST90027830
k_Bacteria.p_Bacteroidetes.c_Bacteroidia.o_Bacteroidales.f_Bacteroidaceae.g_Bacteroides.s_Bacteroides_massiliensis	rs2889386	A	T	0.140255	6.59417e-06	34461538	7738	0.0311237	17	0.430245	0.0026175	20.3021	ebi-a-GCST90027830
k_Bacteria.p_Bacteroidetes.c_Bacteroidia.o_Bacteroidales.f_Bacteroidaceae.g_Bacteroides.s_Bacteroides_nordii	rs8098967	A	C	0.572865	2.5841e-06	66126184	7738	0.121851	18	0.0522177	0.00284826	22.097	ebi-a-GCST90027831
k_Bacteria.p_Bacteroidetes.c_Bacteroidia.o_Bacteroidales.f_Bacteroidaceae.g_Bacteroides.s_Bacteroides_ovatus	rs303925	T	C	-0.0840401	4.52158e-06	48503280	7738	0.018326	1	0.375612	0.00271038	21.0245	ebi-a-GCST90027832
k_Bacteria.p_Bacteroidetes.c_Bacteroidia.o_Bacteroidales.f_Bacteroidaceae.g_Bacteroides.s_Bacteroides_ovatus	rs59809293	A	C	-0.0830115	1.39181e-06	33849581	7738	0.0172003	2	0.496053	0.00300103	23.2859	ebi-a-GCST90027832
k_Bacteria.p_Bacteroidetes.c_Bacteroidia.o_Bacteroidales.f_Bacteroidaceae.g_Bacteroides.s_Bacteroides_ovatus	rs190949005	G	A	-0.15371	9.07423e-06	56319707	7738	0.0346341	2	0.0654208	0.00253901	19.6917	ebi-a-GCST90027832
k_Bacteria.p_Bacteroidetes.c_Bacteroidia.o_Bacteroidales.f_Bacteroidaceae.g_Bacteroides.s_Bacteroides_ovatus	rs112057053	C	G	0.146038	5.8545e-07	127211963	7738	0.0292312	3	0.102593	0.00321522	24.9532	ebi-a-GCST90027832
k_Bacteria.p_Bacteroidetes.c_Bacteroidia.o_Bacteroidales.f_Bacteroidaceae.g_Bacteroides.s_Bacteroides_ovatus	rs72677788	A	G	-0.184455	7.39009e-07	126550852	7738	0.0372574	4	0.0587673	0.00315757	24.5044	ebi-a-GCST90027832
k_Bacteria.p_Bacteroidetes.c_Bacteroidia.o_Bacteroidales.f_Bacteroidaceae.g_Bacteroides.s_Bacteroides_ovatus	rs9684138	T	C	-0.0906092	1.89714e-06	38287192	7738	0.0190192	4	0.525204	0.00292455	22.6907	ebi-a-GCST90027832
k_Bacteria.p_Bacteroidetes.c_Bacteroidia.o_Bacteroidales.f_Bacteroidaceae.g_Bacteroides.s_Bacteroides_ovatus	rs73240572	C	T	0.0856274	7.02587e-06	57505068	7738	0.0190584	4	0.449863	0.00260191	20.1809	ebi-a-GCST90027832
k_Bacteria.p_Bacteroidetes.c_Bacteroidia.o_Bacteroidales.f_Bacteroidaceae.g_Bacteroides.s_Bacteroides_ovatus	rs4867356	C	T	0.100289	3.85691e-06	31623146	7738	0.0217126	5	0.200103	0.00274953	21.329	ebi-a-GCST90027832
k_Bacteria.p_Bacteroidetes.c_Bacteroidia.o_Bacteroidales.f_Bacteroidaceae.g_Bacteroides.s_Bacteroides_ovatus	rs67659622	A	G	0.0993576	3.82939e-07	142862278	7738	0.0195692	8	0.362459	0.00332034	25.7717	ebi-a-GCST90027832
k_Bacteria.p_Bacteroidetes.c_Bacteroidia.o_Bacteroidales.f_Bacteroidaceae.g_Bacteroides.s_Bacteroides_ovatus	rs1021440	G	A	-0.082971	4.82325e-06	94379045	7738	0.0181463	9	0.345975	0.00269449	20.9009	ebi-a-GCST90027832
k_Bacteria.p_Bacteroidetes.c_Bacteroidia.o_Bacteroidales.f_Bacteroidaceae.g_Bacteroides.s_Bacteroides_ovatus	rs10820045	A	C	-0.16593	7.57827e-06	104830105	7738	0.0370648	9	0.0554877	0.0025833	20.0361	ebi-a-GCST90027832
k_Bacteria.p_Bacteroidetes.c_Bacteroidia.o_Bacteroidales.f_Bacteroidaceae.g_Bacteroides.s_Bacteroides_ovatus	rs75642318	G	A	-0.127782	4.10261e-06	112426121	7738	0.0277418	11	0.118722	0.00273434	21.2108	ebi-a-GCST90027832
k_Bacteria.p_Bacteroidetes.c_Bacteroidia.o_Bacteroidales.f_Bacteroidaceae.g_Bacteroides.s_Bacteroides_ovatus	rs2642158	G	C	0.0964362	5.06104e-07	7630301	7738	0.0191952	17	0.332037	0.00325126	25.2338	ebi-a-GCST90027832
k_Bacteria.p_Bacteroidetes.c_Bacteroidia.o_Bacteroidales.f_Bacteroidaceae.g_Bacteroides.s_Bacteroides_ovatus	rs11873510	C	T	-0.123755	2.89514e-06	5850906	7738	0.0264539	18	0.141555	0.00282027	21.8793	ebi-a-GCST90027832
k_Bacteria.p_Bacteroidetes.c_Bacteroidia.o_Bacteroidales.f_Bacteroidaceae.g_Bacteroides.s_Bacteroides_ovatus	rs9304475	T	C	-0.087747	3.59898e-07	22785354	7738	0.0172424	18	0.44926	0.00333572	25.8915	ebi-a-GCST90027832
k_Bacteria.p_Bacteroidetes.c_Bacteroidia.o_Bacteroidales.f_Bacteroidaceae.g_Bacteroides.s_Bacteroides_plebeius	rs2432926	A	G	0.367179	1.69672e-06	154996909	7738	0.0767104	5	0.051061	0.00295212	22.9052	ebi-a-GCST90027833
k_Bacteria.p_Bacteroidetes.c_Bacteroidia.o_Bacteroidales.f_Bacteroidaceae.g_Bacteroides.s_Bacteroides_plebeius	rs7070312	G	T	-0.208945	5.09178e-06	15798477	7738	0.0458115	10	0.164993	0.00268114	20.7971	ebi-a-GCST90027833
k_Bacteria.p_Bacteroidetes.c_Bacteroidia.o_Bacteroidales.f_Bacteroidaceae.g_Bacteroides.s_Bacteroides_plebeius	rs12578852	T	C	-0.293991	1.3735e-06	108699774	7738	0.0608828	12	0.0886438	0.0030043	23.3113	ebi-a-GCST90027833
k_Bacteria.p_Bacteroidetes.c_Bacteroidia.o_Bacteroidales.f_Bacteroidaceae.g_Bacteroides.s_Bacteroides_plebeius	rs10145379	G	T	0.169767	1.03767e-06	38065813	7738	0.0347573	14	0.585952	0.00307361	23.8508	ebi-a-GCST90027833
k_Bacteria.p_Bacteroidetes.c_Bacteroidia.o_Bacteroidales.f_Bacteroidaceae.g_Bacteroides.s_Bacteroides_plebeius	rs1828518	T	C	-0.202383	6.71723e-06	78635193	7738	0.0449495	16	0.82148	0.00261296	20.2668	ebi-a-GCST90027833
k_Bacteria.p_Bacteroidetes.c_Bacteroidia.o_Bacteroidales.f_Bacteroidaceae.g_Bacteroides.s_Bacteroides_plebeius	rs34375501	C	T	-0.174622	9.6574e-06	31280754	7738	0.0394652	19	0.237815	0.00252373	19.573	ebi-a-GCST90027833
k_Bacteria.p_Bacteroidetes.c_Bacteroidia.o_Bacteroidales.f_Bacteroidaceae.g_Bacteroides.s_Bacteroides_plebeius	rs28681338	A	G	-0.25565	7.36173e-06	43881816	7738	0.0570272	22	0.100041	0.00259043	20.0916	ebi-a-GCST90027833
k_Bacteria.p_Bacteroidetes.c_Bacteroidia.o_Bacteroidales.f_Bacteroidaceae.g_Bacteroides.s_Bacteroides_salyersiae	rs17111728	C	T	0.3336	4.09959e-06	55691384	7738	0.072423	1	0.0711268	0.00273452	21.2123	ebi-a-GCST90027834
k_Bacteria.p_Bacteroidetes.c_Bacteroidia.o_Bacteroidales.f_Bacteroidaceae.g_Bacteroides.s_Bacteroides_salyersiae	rs76194327	A	T	0.379903	8.79306e-06	116352196	7738	0.0854692	3	0.0642392	0.00254677	19.7521	ebi-a-GCST90027834
k_Bacteria.p_Bacteroidetes.c_Bacteroidia.o_Bacteroidales.f_Bacteroidaceae.g_Bacteroides.s_Bacteroides_salyersiae	rs16845299	T	C	0.266974	7.16638e-07	71520630	7738	0.0538601	4	0.262023	0.00316518	24.5636	ebi-a-GCST90027834
k_Bacteria.p_Bacteroidetes.c_Bacteroidia.o_Bacteroidales.f_Bacteroidaceae.g_Bacteroides.s_Bacteroides_salyersiae	rs3776996	A	G	0.241028	1.16512e-06	153797049	7738	0.0495792	5	0.171479	0.00304497	23.6278	ebi-a-GCST90027834
k_Bacteria.p_Bacteroidetes.c_Bacteroidia.o_Bacteroidales.f_Bacteroidaceae.g_Bacteroides.s_Bacteroides_salyersiae	rs1265300	G	A	-0.177503	4.20388e-06	4456400	7738	0.0385789	6	0.503447	0.00272833	21.1641	ebi-a-GCST90027834
k_Bacteria.p_Bacteroidetes.c_Bacteroidia.o_Bacteroidales.f_Bacteroidaceae.g_Bacteroides.s_Bacteroides_salyersiae	rs412657	G	T	-0.175941	5.8799e-06	32211085	7738	0.0388333	6	0.404577	0.00264573	20.5217	ebi-a-GCST90027834
k_Bacteria.p_Bacteroidetes.c_Bacteroidia.o_Bacteroidales.f_Bacteroidaceae.g_Bacteroides.s_Bacteroides_salyersiae	rs12534702	T	C	0.177922	8.5487e-06	36769290	7738	0.0399738	7	0.344151	0.0025537	19.806	ebi-a-GCST90027834
k_Bacteria.p_Bacteroidetes.c_Bacteroidia.o_Bacteroidales.f_Bacteroidaceae.g_Bacteroides.s_Bacteroides_salyersiae	rs117662076	A	G	0.40355	4.86049e-06	120769498	7738	0.0882902	10	0.0551947	0.00269259	20.8861	ebi-a-GCST90027834
k_Bacteria.p_Bacteroidetes.c_Bacteroidia.o_Bacteroidales.f_Bacteroidaceae.g_Bacteroides.s_Bacteroides_salyersiae	rs12896430	A	G	-0.192312	4.79347e-06	21431376	7738	0.0420479	14	0.687717	0.00269602	20.9128	ebi-a-GCST90027834
k_Bacteria.p_Bacteroidetes.c_Bacteroidia.o_Bacteroidales.f_Bacteroidaceae.g_Bacteroides.s_Bacteroides_salyersiae	rs9960494	C	G	-0.190905	6.76363e-06	51206632	7738	0.042414	18	0.337762	0.00261127	20.2537	ebi-a-GCST90027834
k_Bacteria.p_Bacteroidetes.c_Bacteroidia.o_Bacteroidales.f_Bacteroidaceae.g_Bacteroides.s_Bacteroides_stercoris	rs11125607	A	T	0.0919616	4.75598e-06	56090113	7738	0.0200997	2	0.570126	0.00269794	20.9277	ebi-a-GCST90027835
k_Bacteria.p_Bacteroidetes.c_Bacteroidia.o_Bacteroidales.f_Bacteroidaceae.g_Bacteroides.s_Bacteroides_stercoris	rs9809140	G	A	-0.0966639	8.64351e-06	19519043	7738	0.0217291	3	0.693402	0.00255098	19.7849	ebi-a-GCST90027835
k_Bacteria.p_Bacteroidetes.c_Bacteroidia.o_Bacteroidales.f_Bacteroidaceae.g_Bacteroides.s_Bacteroides_stercoris	rs78677736	C	T	-0.127232	6.47113e-06	73807786	7738	0.0282087	4	0.151993	0.00262215	20.3383	ebi-a-GCST90027835
k_Bacteria.p_Bacteroidetes.c_Bacteroidia.o_Bacteroidales.f_Bacteroidaceae.g_Bacteroides.s_Bacteroides_stercoris	rs1549206	A	G	-0.099745	5.83808e-07	180541589	7738	0.019963	5	0.536254	0.0032159	24.9585	ebi-a-GCST90027835
k_Bacteria.p_Bacteroidetes.c_Bacteroidia.o_Bacteroidales.f_Bacteroidaceae.g_Bacteroides.s_Bacteroides_stercoris	rs73812271	T	C	0.119733	2.30813e-06	179860451	7738	0.0253437	5	0.195388	0.00287613	22.3139	ebi-a-GCST90027835
k_Bacteria.p_Bacteroidetes.c_Bacteroidia.o_Bacteroidales.f_Bacteroidaceae.g_Bacteroides.s_Bacteroides_stercoris	rs12110522	T	A	0.0916145	9.55213e-06	153263149	7738	0.0206942	6	0.363316	0.00252641	19.5938	ebi-a-GCST90027835
k_Bacteria.p_Bacteroidetes.c_Bacteroidia.o_Bacteroidales.f_Bacteroidaceae.g_Bacteroides.s_Bacteroides_stercoris	rs10101109	T	C	-0.0984235	6.88954e-06	16087631	7738	0.0218861	8	0.690771	0.00260675	20.2185	ebi-a-GCST90027835
k_Bacteria.p_Bacteroidetes.c_Bacteroidia.o_Bacteroidales.f_Bacteroidaceae.g_Bacteroides.s_Bacteroides_stercoris	rs3003597	G	C	-0.100342	1.78414e-06	130977520	7738	0.0210076	9	0.643596	0.00293972	22.8087	ebi-a-GCST90027835
k_Bacteria.p_Bacteroidetes.c_Bacteroidia.o_Bacteroidales.f_Bacteroidaceae.g_Bacteroides.s_Bacteroides_thetaiotaomicron	rs4405810	T	C	-0.0909832	4.00636e-06	45855171	7738	0.0197315	2	0.704113	0.0027402	21.2564	ebi-a-GCST90027836
k_Bacteria.p_Bacteroidetes.c_Bacteroidia.o_Bacteroidales.f_Bacteroidaceae.g_Bacteroides.s_Bacteroides_thetaiotaomicron	rs77761288	A	G	-0.178567	7.04937e-07	163760671	7738	0.0360015	4	0.0693629	0.00316923	24.5951	ebi-a-GCST90027836
k_Bacteria.p_Bacteroidetes.c_Bacteroidia.o_Bacteroidales.f_Bacteroidaceae.g_Bacteroides.s_Bacteroides_thetaiotaomicron	rs74500162	C	T	0.15339	2.55006e-06	107573790	7738	0.0326079	6	0.0911572	0.00285154	22.1226	ebi-a-GCST90027836
k_Bacteria.p_Bacteroidetes.c_Bacteroidia.o_Bacteroidales.f_Bacteroidaceae.g_Bacteroides.s_Bacteroides_thetaiotaomicron	rs72833501	T	C	0.190637	1.12907e-06	217062	7738	0.0391636	6	0.0579915	0.00305276	23.6885	ebi-a-GCST90027836
k_Bacteria.p_Bacteroidetes.c_Bacteroidia.o_Bacteroidales.f_Bacteroidaceae.g_Bacteroides.s_Bacteroides_thetaiotaomicron	rs6596838	G	C	0.185546	1.35223e-06	219474	7738	0.0384001	6	0.0607461	0.00300816	23.3414	ebi-a-GCST90027836
k_Bacteria.p_Bacteroidetes.c_Bacteroidia.o_Bacteroidales.f_Bacteroidaceae.g_Bacteroides.s_Bacteroides_thetaiotaomicron	rs1811207	G	A	-0.117849	2.22531e-06	39816277	7738	0.0249058	7	0.829355	0.00288514	22.384	ebi-a-GCST90027836
k_Bacteria.p_Bacteroidetes.c_Bacteroidia.o_Bacteroidales.f_Bacteroidaceae.g_Bacteroides.s_Bacteroides_thetaiotaomicron	rs10144174	A	T	-0.0936504	7.14167e-06	83577146	7738	0.0208602	14	0.730158	0.00259791	20.1498	ebi-a-GCST90027836
k_Bacteria.p_Bacteroidetes.c_Bacteroidia.o_Bacteroidales.f_Bacteroidaceae.g_Bacteroides.s_Bacteroides_thetaiotaomicron	rs12938892	G	A	-0.095204	4.91077e-06	10007092	7738	0.0208389	17	0.36877	0.00269006	20.8664	ebi-a-GCST90027836
k_Bacteria.p_Bacteroidetes.c_Bacteroidia.o_Bacteroidales.f_Bacteroidaceae.g_Bacteroides.s_Bacteroides_thetaiotaomicron	rs62199113	T	A	0.107775	3.58625e-07	59629320	7738	0.021175	20	0.251897	0.00333664	25.8986	ebi-a-GCST90027836
k_Bacteria.p_Bacteroidetes.c_Bacteroidia.o_Bacteroidales.f_Bacteroidaceae.g_Bacteroides.s_Bacteroides_uniformis	rs6694880	G	C	0.0794256	9.2538e-06	244471371	7738	0.0179132	1	0.350399	0.00253422	19.6545	ebi-a-GCST90027837
k_Bacteria.p_Bacteroidetes.c_Bacteroidia.o_Bacteroidales.f_Bacteroidaceae.g_Bacteroides.s_Bacteroides_uniformis	rs12209689	T	C	-0.117475	3.09293e-06	41378487	7738	0.0251846	6	0.125234	0.00280397	21.7525	ebi-a-GCST90027837
k_Bacteria.p_Bacteroidetes.c_Bacteroidia.o_Bacteroidales.f_Bacteroidaceae.g_Bacteroides.s_Bacteroides_uniformis	rs140675300	G	C	0.156692	4.61063e-06	137699220	7738	0.0341991	8	0.068631	0.00270557	20.9871	ebi-a-GCST90027837
k_Bacteria.p_Bacteroidetes.c_Bacteroidia.o_Bacteroidales.f_Bacteroidaceae.g_Bacteroides.s_Bacteroides_uniformis	rs78786599	T	C	-0.144601	9.85848e-06	58204133	7738	0.0327133	8	0.0706422	0.00251866	19.5336	ebi-a-GCST90027837
k_Bacteria.p_Bacteroidetes.c_Bacteroidia.o_Bacteroidales.f_Bacteroidaceae.g_Bacteroides.s_Bacteroides_uniformis	rs1865283	G	A	0.0798486	4.75587e-06	4830320	7738	0.0174522	11	0.65794	0.00269794	20.9277	ebi-a-GCST90027837
k_Bacteria.p_Bacteroidetes.c_Bacteroidia.o_Bacteroidales.f_Bacteroidaceae.g_Bacteroides.s_Bacteroides_uniformis	rs140914801	A	G	0.11295	9.97792e-06	46188386	7738	0.0255679	11	0.116664	0.0025157	19.5106	ebi-a-GCST90027837
k_Bacteria.p_Bacteroidetes.c_Bacteroidia.o_Bacteroidales.f_Bacteroidaceae.g_Bacteroides.s_Bacteroides_uniformis	rs11170859	C	T	-0.106241	5.4611e-06	39538134	7738	0.0233689	12	0.141612	0.00266392	20.6631	ebi-a-GCST90027837
k_Bacteria.p_Bacteroidetes.c_Bacteroidia.o_Bacteroidales.f_Bacteroidaceae.g_Bacteroides.s_Bacteroides_uniformis	rs61960721	T	G	0.0811147	5.09038e-06	88174396	7738	0.0177843	13	0.330124	0.00268121	20.7976	ebi-a-GCST90027837
k_Bacteria.p_Bacteroidetes.c_Bacteroidia.o_Bacteroidales.f_Bacteroidaceae.g_Bacteroides.s_Bacteroides_vulgatus	rs56282904	G	A	0.0886546	3.0242e-06	57276048	7738	0.0189872	2	0.2577	0.00280951	21.7956	ebi-a-GCST90027838
k_Bacteria.p_Bacteroidetes.c_Bacteroidia.o_Bacteroidales.f_Bacteroidaceae.g_Bacteroides.s_Bacteroides_vulgatus	rs6732796	T	A	-0.160154	9.40156e-06	15240601	7738	0.036148	2	0.0560728	0.00253033	19.6243	ebi-a-GCST90027838
k_Bacteria.p_Bacteroidetes.c_Bacteroidia.o_Bacteroidales.f_Bacteroidaceae.g_Bacteroides.s_Bacteroides_vulgatus	rs1498839	T	C	0.0871456	4.20862e-06	69516937	7738	0.0189414	3	0.258826	0.00272805	21.1619	ebi-a-GCST90027838
k_Bacteria.p_Bacteroidetes.c_Bacteroidia.o_Bacteroidales.f_Bacteroidaceae.g_Bacteroides.s_Bacteroides_vulgatus	rs13193662	G	A	0.0948871	9.04232e-06	16807562	7738	0.0213763	6	0.222041	0.0025399	19.6987	ebi-a-GCST90027838
k_Bacteria.p_Bacteroidetes.c_Bacteroidia.o_Bacteroidales.f_Bacteroidaceae.g_Bacteroides.s_Bacteroides_vulgatus	rs1514626	T	C	0.105021	9.89874e-06	132765741	7738	0.0237637	8	0.139236	0.00251768	19.5259	ebi-a-GCST90027838
k_Bacteria.p_Bacteroidetes.c_Bacteroidia.o_Bacteroidales.f_Bacteroidaceae.g_Bacteroides.s_Bacteroides_vulgatus	rs142222485	A	G	0.149921	3.22626e-06	73669313	7738	0.0322005	15	0.072205	0.00279355	21.6714	ebi-a-GCST90027838
k_Bacteria.p_Bacteroidetes.c_Bacteroidia.o_Bacteroidales.f_Bacteroidaceae.g_Bacteroides.s_Bacteroides_vulgatus	rs11646266	T	C	0.081255	1.83455e-06	115817	7738	0.0170316	16	0.428434	0.00293282	22.755	ebi-a-GCST90027838
k_Bacteria.p_Bacteroidetes.c_Bacteroidia.o_Bacteroidales.f_Bacteroidaceae.g_Bacteroides.s_Bacteroides_vulgatus	rs6044532	C	T	-0.073067	9.98045e-06	16934650	7738	0.01654	20	0.463138	0.00251564	19.5101	ebi-a-GCST90027838
k_Bacteria.p_Bacteroidetes.c_Bacteroidia.o_Bacteroidales.f_Bacteroidaceae.g_Bacteroides.s_Bacteroides_xylanisolvens	rs1137722	C	T	0.0967949	1.39592e-06	193015711	7738	0.0200587	2	0.444609	0.00300031	23.2802	ebi-a-GCST90027839
k_Bacteria.p_Bacteroidetes.c_Bacteroidia.o_Bacteroidales.f_Bacteroidaceae.g_Bacteroides.s_Bacteroides_xylanisolvens	rs17565877	G	C	-0.0869066	8.44637e-06	33380436	7738	0.019514	2	0.497783	0.00255666	19.829	ebi-a-GCST90027839
k_Bacteria.p_Bacteroidetes.c_Bacteroidia.o_Bacteroidales.f_Bacteroidaceae.g_Bacteroides.s_Bacteroides_xylanisolvens	rs7380390	C	T	0.0951037	6.03949e-06	54891954	7738	0.0210174	5	0.657837	0.00263913	20.4703	ebi-a-GCST90027839
k_Bacteria.p_Bacteroidetes.c_Bacteroidia.o_Bacteroidales.f_Bacteroidaceae.g_Bacteroides.s_Bacteroides_xylanisolvens	rs4869373	C	G	0.18282	8.56624e-06	96941137	7738	0.0410783	5	0.0617532	0.00255319	19.8021	ebi-a-GCST90027839
k_Bacteria.p_Bacteroidetes.c_Bacteroidia.o_Bacteroidales.f_Bacteroidaceae.g_Bacteroides.s_Bacteroides_xylanisolvens	rs463212	C	T	-0.112837	6.57885e-06	100809936	7738	0.0250366	5	0.184172	0.00261809	20.3067	ebi-a-GCST90027839
k_Bacteria.p_Bacteroidetes.c_Bacteroidia.o_Bacteroidales.f_Bacteroidaceae.g_Bacteroides.s_Bacteroides_xylanisolvens	rs111452233	A	G	0.152257	8.94026e-08	168150936	7738	0.0284751	6	0.135805	0.00368124	28.5833	ebi-a-GCST90027839
k_Bacteria.p_Bacteroidetes.c_Bacteroidia.o_Bacteroidales.f_Bacteroidaceae.g_Bacteroides.s_Bacteroides_xylanisolvens	rs4733774	C	A	-0.100809	5.70558e-06	131196683	7738	0.0222193	8	0.244434	0.00265311	20.5791	ebi-a-GCST90027839
k_Bacteria.p_Bacteroidetes.c_Bacteroidia.o_Bacteroidales.f_Bacteroidaceae.g_Bacteroides.s_Bacteroides_xylanisolvens	rs11522665	T	G	0.205696	6.9989e-06	10489428	7738	0.0457741	11	0.0501866	0.00260286	20.1883	ebi-a-GCST90027839
k_Bacteria.p_Bacteroidetes.c_Bacteroidia.o_Bacteroidales.f_Bacteroidaceae.g_Bacteroides.s_Bacteroides_xylanisolvens	rs12416788	G	A	-0.119958	4.30358e-06	107894312	7738	0.0260995	11	0.163508	0.00272258	21.1194	ebi-a-GCST90027839
k_Bacteria.p_Bacteroidetes.c_Bacteroidia.o_Bacteroidales.f_Bacteroidaceae.g_Bacteroides.s_Bacteroides_xylanisolvens	rs10862904	G	A	-0.0893192	4.90456e-06	85018579	7738	0.0195497	12	0.474561	0.00269036	20.8688	ebi-a-GCST90027839
k_Bacteria.p_Bacteroidetes.c_Bacteroidia.o_Bacteroidales.f_Bacteroidaceae.g_Bacteroides.s_Bacteroides_xylanisolvens	rs12443593	A	C	0.186202	3.83398e-06	20676354	7738	0.040302	16	0.0608208	0.002751	21.3404	ebi-a-GCST90027839
k_Bacteria.p_Bacteroidetes.c_Bacteroidia.o_Bacteroidales.f_Bacteroidaceae.g_Bacteroides.s_Bacteroides_xylanisolvens	rs2302675	A	G	0.0945071	9.58186e-06	54060498	7738	0.0213508	16	0.296811	0.00252565	19.5879	ebi-a-GCST90027839
k_Bacteria.p_Bacteroidetes.c_Bacteroidia.o_Bacteroidales.f_Bacteroidaceae.g_Bacteroides.s_Bacteroides_xylanisolvens	rs34558519	G	A	-0.201166	2.15616e-06	56645219	7738	0.0424561	16	0.0562161	0.00289296	22.4448	ebi-a-GCST90027839
k_Bacteria.p_Bacteroidetes.c_Bacteroidia.o_Bacteroidales.f_Bacteroidaceae.g_Bacteroides.s_Bacteroides_xylanisolvens	rs117675525	T	G	0.194145	1.22786e-06	57147233	7738	0.0400209	19	0.0829501	0.00303201	23.527	ebi-a-GCST90027839
k_Bacteria.p_Firmicutes.c_Clostridia.o_Clostridiales.f_Lachnospiraceae.g_Blautia.s_Ruminococcus_obeum	rs36122201	C	T	-0.105631	1.02252e-07	118911215	7738	0.0198455	3	0.339153	0.0036479	28.3235	ebi-a-GCST90027840
k_Bacteria.p_Firmicutes.c_Clostridia.o_Clostridiales.f_Lachnospiraceae.g_Blautia.s_Ruminococcus_obeum	rs17066239	G	A	0.150135	7.0325e-06	62160681	7738	0.0334175	3	0.0840193	0.00260169	20.1792	ebi-a-GCST90027840
k_Bacteria.p_Firmicutes.c_Clostridia.o_Clostridiales.f_Lachnospiraceae.g_Blautia.s_Ruminococcus_obeum	rs6570332	T	C	-0.0874929	8.50981e-06	139673089	7738	0.0196528	6	0.671814	0.0025548	19.8146	ebi-a-GCST90027840
k_Bacteria.p_Firmicutes.c_Clostridia.o_Clostridiales.f_Lachnospiraceae.g_Blautia.s_Ruminococcus_obeum	rs7793841	A	G	-0.0933565	1.39034e-06	108932001	7738	0.019343	7	0.612525	0.00300129	23.2878	ebi-a-GCST90027840
k_Bacteria.p_Firmicutes.c_Clostridia.o_Clostridiales.f_Lachnospiraceae.g_Blautia.s_Ruminococcus_obeum	rs28802725	C	T	-0.0921239	4.19875e-06	57680098	7738	0.0200213	8	0.296617	0.00272863	21.1664	ebi-a-GCST90027840
k_Bacteria.p_Firmicutes.c_Clostridia.o_Clostridiales.f_Lachnospiraceae.g_Blautia.s_Ruminococcus_obeum	rs17773250	C	T	-0.185004	6.0696e-07	18005232	7738	0.0370825	9	0.0817904	0.00320628	24.8835	ebi-a-GCST90027840
k_Bacteria.p_Firmicutes.c_Clostridia.o_Clostridiales.f_Lachnospiraceae.g_Blautia.s_Ruminococcus_obeum	rs1005544	G	C	0.161728	5.15656e-08	32008642	7738	0.0296976	11	0.1134	0.00381802	29.6494	ebi-a-GCST90027840
k_Bacteria.p_Firmicutes.c_Clostridia.o_Clostridiales.f_Lachnospiraceae.g_Blautia.s_Ruminococcus_obeum	rs4761660	T	G	-0.179485	1.94774e-06	95153387	7738	0.0377167	12	0.934154	0.00291804	22.64	ebi-a-GCST90027840
k_Bacteria.p_Firmicutes.c_Clostridia.o_Clostridiales.f_Lachnospiraceae.g_Blautia.s_Ruminococcus_obeum	rs12581302	G	T	-0.0966547	9.10249e-06	13348246	7738	0.0217815	12	0.251799	0.00253827	19.686	ebi-a-GCST90027840
k_Bacteria.p_Firmicutes.c_Clostridia.o_Clostridiales.f_Lachnospiraceae.g_Blautia.s_Ruminococcus_obeum	rs183917849	G	C	0.194271	4.3014e-06	90861352	7738	0.0422672	14	0.0528159	0.00272268	21.1201	ebi-a-GCST90027840
k_Bacteria.p_Firmicutes.c_Clostridia.o_Clostridiales.f_Lachnospiraceae.g_Blautia.s_Ruminococcus_obeum	rs11072031	T	C	-0.148901	3.18332e-06	68758506	7738	0.0319625	15	0.0987861	0.00279685	21.6971	ebi-a-GCST90027840
k_Bacteria.p_Firmicutes.c_Clostridia.o_Clostridiales.f_Lachnospiraceae.g_Blautia.s_Ruminococcus_obeum	rs4445887	T	C	0.0933017	1.8957e-06	84374241	7738	0.0195838	16	0.582047	0.00292472	22.692	ebi-a-GCST90027840
k_Bacteria.p_Firmicutes.c_Clostridia.o_Clostridiales.f_Lachnospiraceae.g_Blautia.s_Ruminococcus_obeum	rs708686	T	C	-0.100234	1.57554e-06	5840619	7738	0.020876	19	0.279232	0.0029704	23.0475	ebi-a-GCST90027840
k_Bacteria.p_Firmicutes.c_Clostridia.o_Clostridiales.f_Lachnospiraceae.g_Blautia.s_Ruminococcus_torques	rs11161562	G	C	-0.113617	3.07029e-06	85710312	7738	0.0243498	1	0.260616	0.00280574	21.7662	ebi-a-GCST90027841
k_Bacteria.p_Firmicutes.c_Clostridia.o_Clostridiales.f_Lachnospiraceae.g_Blautia.s_Ruminococcus_torques	rs13109150	T	C	0.103254	6.05522e-06	24054917	7738	0.0228214	4	0.671206	0.00263848	20.4652	ebi-a-GCST90027841
k_Bacteria.p_Firmicutes.c_Clostridia.o_Clostridiales.f_Lachnospiraceae.g_Blautia.s_Ruminococcus_torques	rs4457100	G	A	0.124402	3.55574e-06	173534877	7738	0.0268351	5	0.230483	0.00276959	21.485	ebi-a-GCST90027841
k_Bacteria.p_Firmicutes.c_Clostridia.o_Clostridiales.f_Lachnospiraceae.g_Blautia.s_Ruminococcus_torques	rs17696544	G	A	-0.161229	1.40055e-06	138933940	7738	0.0334158	8	0.142327	0.0029995	23.274	ebi-a-GCST90027841
k_Bacteria.p_Firmicutes.c_Clostridia.o_Clostridiales.f_Lachnospiraceae.g_Blautia.s_Ruminococcus_torques	rs61213519	T	A	-0.189805	4.06631e-06	84262265	7738	0.0411906	8	0.0721578	0.00273653	21.2279	ebi-a-GCST90027841
k_Bacteria.p_Firmicutes.c_Clostridia.o_Clostridiales.f_Lachnospiraceae.g_Blautia.s_Ruminococcus_torques	rs2229594	T	C	0.124754	7.08957e-06	104124664	7738	0.0277787	9	0.814794	0.00259972	20.1638	ebi-a-GCST90027841
k_Bacteria.p_Firmicutes.c_Clostridia.o_Clostridiales.f_Lachnospiraceae.g_Blautia.s_Ruminococcus_torques	rs10832975	G	C	-0.112605	3.18632e-07	18743180	7738	0.0220272	11	0.414205	0.00336592	26.1267	ebi-a-GCST90027841
k_Bacteria.p_Firmicutes.c_Clostridia.o_Clostridiales.f_Lachnospiraceae.g_Blautia.s_Ruminococcus_torques	rs775133	G	C	-0.100685	4.29893e-06	16019700	7738	0.0219053	20	0.481109	0.00272282	21.1212	ebi-a-GCST90027841
k_Bacteria.p_Firmicutes.c_Clostridia.o_Clostridiales.f_Lachnospiraceae.g_Butyrivibrio.s_Butyrivibrio_crossotus	rs111544141	T	A	0.433734	7.50533e-07	52053017	7738	0.0876619	1	0.0500989	0.00315373	24.4744	ebi-a-GCST90027842
k_Bacteria.p_Firmicutes.c_Clostridia.o_Clostridiales.f_Lachnospiraceae.g_Butyrivibrio.s_Butyrivibrio_crossotus	rs17709673	T	C	-0.184618	8.83833e-06	73965973	7738	0.041545	3	0.330523	0.00254551	19.7423	ebi-a-GCST90027842
k_Bacteria.p_Firmicutes.c_Clostridia.o_Clostridiales.f_Lachnospiraceae.g_Butyrivibrio.s_Butyrivibrio_crossotus	rs114804117	T	A	0.4101	4.40159e-06	20070515	7738	0.089318	3	0.0563533	0.00271701	21.0761	ebi-a-GCST90027842
k_Bacteria.p_Firmicutes.c_Clostridia.o_Clostridiales.f_Lachnospiraceae.g_Butyrivibrio.s_Butyrivibrio_crossotus	rs9459627	T	C	-0.204583	1.01314e-06	166675591	7738	0.041845	6	0.30004	0.00307952	23.8968	ebi-a-GCST90027842
k_Bacteria.p_Firmicutes.c_Clostridia.o_Clostridiales.f_Lachnospiraceae.g_Butyrivibrio.s_Butyrivibrio_crossotus	rs3807927	T	A	0.307966	1.76202e-06	20380184	7738	0.0644421	7	0.0915143	0.00294278	22.8325	ebi-a-GCST90027842
k_Bacteria.p_Firmicutes.c_Clostridia.o_Clostridiales.f_Lachnospiraceae.g_Butyrivibrio.s_Butyrivibrio_crossotus	rs1389373	T	G	0.383456	9.93047e-06	16771538	7738	0.0867807	8	0.947534	0.00251687	19.5197	ebi-a-GCST90027842
k_Bacteria.p_Firmicutes.c_Clostridia.o_Clostridiales.f_Lachnospiraceae.g_Butyrivibrio.s_Butyrivibrio_crossotus	rs56347647	C	T	0.290928	5.13417e-06	5294392	7738	0.0638107	12	0.109573	0.00267911	20.7813	ebi-a-GCST90027842
k_Bacteria.p_Firmicutes.c_Clostridia.o_Clostridiales.f_Lachnospiraceae.g_Butyrivibrio.s_Butyrivibrio_crossotus	rs4900028	T	C	0.182887	1.2551e-06	90685594	7738	0.0377341	14	0.574911	0.00302658	23.4847	ebi-a-GCST90027842
k_Bacteria.p_Firmicutes.c_Clostridia.o_Clostridiales.f_Lachnospiraceae.g_Butyrivibrio.s_Butyrivibrio_crossotus	rs17692191	A	G	-0.228239	4.99091e-06	48465864	7738	0.0499957	14	0.173528	0.00268607	20.8354	ebi-a-GCST90027842
k_Bacteria.p_Firmicutes.c_Clostridia.o_Clostridiales.f_Lachnospiraceae.g_Butyrivibrio.s_Butyrivibrio_crossotus	rs3935	A	C	0.187868	6.98844e-06	12448430	7738	0.0418038	18	0.72549	0.00260323	20.1912	ebi-a-GCST90027842
k_Bacteria.p_Firmicutes.c_Clostridia.o_Clostridiales.f_Lachnospiraceae.g_Butyrivibrio.s_Butyrivibrio_crossotus	rs13055049	C	T	0.258895	3.23966e-07	19641083	7738	0.0506748	22	0.16852	0.0033618	26.0946	ebi-a-GCST90027842
k_Bacteria.p_Firmicutes.c_Clostridia.o_Clostridiales.f_Lachnospiraceae.g_Coprococcus.s_Coprococcus_catus	rs3770472	C	T	0.114616	3.94312e-06	217558735	7738	0.0248391	2	0.255707	0.00274408	21.2866	ebi-a-GCST90027843
k_Bacteria.p_Firmicutes.c_Clostridia.o_Clostridiales.f_Lachnospiraceae.g_Coprococcus.s_Coprococcus_catus	rs417265	G	A	-0.0985103	9.48375e-06	41099059	7738	0.022244	3	0.686181	0.00252819	19.6076	ebi-a-GCST90027843
k_Bacteria.p_Firmicutes.c_Clostridia.o_Clostridiales.f_Lachnospiraceae.g_Coprococcus.s_Coprococcus_catus	rs80274999	G	C	0.161944	6.72946e-06	14356566	7738	0.0359709	3	0.0971929	0.00261254	20.2635	ebi-a-GCST90027843
k_Bacteria.p_Firmicutes.c_Clostridia.o_Clostridiales.f_Lachnospiraceae.g_Coprococcus.s_Coprococcus_catus	rs341677	T	C	0.17942	3.85194e-06	2737997	7738	0.0388421	8	0.077581	0.00274987	21.3316	ebi-a-GCST90027843
k_Bacteria.p_Firmicutes.c_Clostridia.o_Clostridiales.f_Lachnospiraceae.g_Coprococcus.s_Coprococcus_catus	rs10107806	T	G	0.115277	9.00596e-06	137354052	7738	0.0259646	8	0.196455	0.00254091	19.7065	ebi-a-GCST90027843
k_Bacteria.p_Firmicutes.c_Clostridia.o_Clostridiales.f_Lachnospiraceae.g_Coprococcus.s_Coprococcus_catus	rs34169081	C	T	-0.170687	4.54831e-06	28794806	7738	0.0372304	9	0.0861256	0.00270894	21.0132	ebi-a-GCST90027843
k_Bacteria.p_Firmicutes.c_Clostridia.o_Clostridiales.f_Lachnospiraceae.g_Coprococcus.s_Coprococcus_catus	rs34679544	A	G	-0.222586	2.75639e-06	190304	7738	0.047478	10	0.0529688	0.00283237	21.9735	ebi-a-GCST90027843
k_Bacteria.p_Firmicutes.c_Clostridia.o_Clostridiales.f_Lachnospiraceae.g_Coprococcus.s_Coprococcus_catus	rs2958003	C	T	-0.193797	8.28533e-06	48038231	7738	0.043475	18	0.0626027	0.00256137	19.8656	ebi-a-GCST90027843
k_Bacteria.p_Firmicutes.c_Clostridia.o_Clostridiales.f_Lachnospiraceae.g_Coprococcus.s_Coprococcus_comes	rs17106044	T	C	-0.130217	2.0891e-06	81610300	7738	0.0274453	1	0.139117	0.00290074	22.5054	ebi-a-GCST90027844
k_Bacteria.p_Firmicutes.c_Clostridia.o_Clostridiales.f_Lachnospiraceae.g_Coprococcus.s_Coprococcus_comes	rs11889243	G	A	0.106704	2.05078e-06	241236588	7738	0.0224718	2	0.263771	0.00290532	22.541	ebi-a-GCST90027844
k_Bacteria.p_Firmicutes.c_Clostridia.o_Clostridiales.f_Lachnospiraceae.g_Coprococcus.s_Coprococcus_comes	rs6772892	G	T	-0.103149	2.35711e-07	150737619	7738	0.0199563	3	0.40063	0.00344068	26.709	ebi-a-GCST90027844
k_Bacteria.p_Firmicutes.c_Clostridia.o_Clostridiales.f_Lachnospiraceae.g_Coprococcus.s_Coprococcus_comes	rs6796475	C	T	-0.110194	5.72862e-06	54188188	7738	0.0242923	3	0.180737	0.00265214	20.5715	ebi-a-GCST90027844
k_Bacteria.p_Firmicutes.c_Clostridia.o_Clostridiales.f_Lachnospiraceae.g_Coprococcus.s_Coprococcus_comes	rs116928170	C	T	0.134679	2.8597e-06	10658073	7738	0.0287736	9	0.13185	0.00282329	21.9028	ebi-a-GCST90027844
k_Bacteria.p_Firmicutes.c_Clostridia.o_Clostridiales.f_Lachnospiraceae.g_Coprococcus.s_Coprococcus_comes	rs10987256	A	G	0.0927893	3.08021e-06	129125636	7738	0.0198888	9	0.337754	0.00280498	21.7604	ebi-a-GCST90027844
k_Bacteria.p_Firmicutes.c_Clostridia.o_Clostridiales.f_Lachnospiraceae.g_Coprococcus.s_Coprococcus_comes	rs12872336	T	C	0.100709	1.48874e-06	103063260	7738	0.0209255	13	0.313611	0.00298441	23.1565	ebi-a-GCST90027844
k_Bacteria.p_Firmicutes.c_Clostridia.o_Clostridiales.f_Lachnospiraceae.g_Coprococcus.s_Coprococcus_comes	rs12584973	G	C	0.0975005	3.73689e-06	88508812	7738	0.0210789	13	0.34887	0.00275734	21.3897	ebi-a-GCST90027844
k_Bacteria.p_Firmicutes.c_Clostridia.o_Clostridiales.f_Lachnospiraceae.g_Coprococcus.s_Coprococcus_comes	rs17138993	T	C	0.152098	1.2388e-06	6018669	7738	0.0313647	16	0.153671	0.00302983	23.51	ebi-a-GCST90027844
k_Bacteria.p_Firmicutes.c_Clostridia.o_Clostridiales.f_Lachnospiraceae.g_Coprococcus.s_Coprococcus_sp_ART55_1	rs148177109	T	C	-0.49518	4.25256e-06	18911722	7738	0.10768	1	0.0507931	0.00272547	21.1419	ebi-a-GCST90027845
k_Bacteria.p_Firmicutes.c_Clostridia.o_Clostridiales.f_Lachnospiraceae.g_Coprococcus.s_Coprococcus_sp_ART55_1	rs12329315	T	C	-0.209102	5.32194e-06	208229501	7738	0.0459396	2	0.357606	0.00267025	20.7124	ebi-a-GCST90027845
k_Bacteria.p_Firmicutes.c_Clostridia.o_Clostridiales.f_Lachnospiraceae.g_Coprococcus.s_Coprococcus_sp_ART55_1	rs3801563	T	C	-0.406416	2.30823e-06	83226255	7738	0.0860253	7	0.0698842	0.00287614	22.314	ebi-a-GCST90027845
k_Bacteria.p_Firmicutes.c_Clostridia.o_Clostridiales.f_Lachnospiraceae.g_Coprococcus.s_Coprococcus_sp_ART55_1	rs35529952	T	C	0.281134	2.56732e-06	89606888	7738	0.0597813	8	0.161249	0.00284989	22.1097	ebi-a-GCST90027845
k_Bacteria.p_Firmicutes.c_Clostridia.o_Clostridiales.f_Lachnospiraceae.g_Dorea.s_Dorea_formicigenerans	rs73146738	A	G	-0.124987	2.12579e-06	129876271	7738	0.0263625	7	0.253399	0.00289646	22.4721	ebi-a-GCST90027846
k_Bacteria.p_Firmicutes.c_Clostridia.o_Clostridiales.f_Lachnospiraceae.g_Dorea.s_Dorea_formicigenerans	rs11631507	T	A	0.120767	1.19958e-06	101656803	7738	0.0248711	15	0.442626	0.00303778	23.5719	ebi-a-GCST90027846
k_Bacteria.p_Firmicutes.c_Clostridia.o_Clostridiales.f_Lachnospiraceae.g_Dorea.s_Dorea_longicatena	rs17475926	C	T	0.0844804	7.2882e-06	229953391	7738	0.0188358	2	0.490128	0.00259291	20.1109	ebi-a-GCST90027847
k_Bacteria.p_Firmicutes.c_Clostridia.o_Clostridiales.f_Lachnospiraceae.g_Dorea.s_Dorea_longicatena	rs6729788	G	T	-0.0851147	6.8377e-06	177086326	7738	0.0189199	2	0.488046	0.00260861	20.2329	ebi-a-GCST90027847
k_Bacteria.p_Firmicutes.c_Clostridia.o_Clostridiales.f_Lachnospiraceae.g_Dorea.s_Dorea_longicatena	rs13106159	T	G	0.192771	2.61644e-06	28031535	7738	0.0410252	4	0.0591382	0.00284522	22.0734	ebi-a-GCST90027847
k_Bacteria.p_Firmicutes.c_Clostridia.o_Clostridiales.f_Lachnospiraceae.g_Dorea.s_Dorea_longicatena	rs9292972	G	C	0.149319	2.28897e-06	21365427	7738	0.0315947	5	0.101138	0.0028782	22.33	ebi-a-GCST90027847
k_Bacteria.p_Firmicutes.c_Clostridia.o_Clostridiales.f_Lachnospiraceae.g_Dorea.s_Dorea_longicatena	rs2935621	T	C	-0.092281	5.43939e-06	2685812	7738	0.0202945	5	0.321208	0.0026649	20.6707	ebi-a-GCST90027847
k_Bacteria.p_Firmicutes.c_Clostridia.o_Clostridiales.f_Lachnospiraceae.g_Dorea.s_Dorea_longicatena	rs11759411	T	C	-0.0854129	6.83235e-06	14295178	7738	0.0189855	6	0.584904	0.00260879	20.2344	ebi-a-GCST90027847
k_Bacteria.p_Firmicutes.c_Clostridia.o_Clostridiales.f_Lachnospiraceae.g_Dorea.s_Dorea_longicatena	rs6957565	T	C	-0.0932584	4.65307e-07	38834068	7738	0.0185033	7	0.489232	0.00327209	25.396	ebi-a-GCST90027847
k_Bacteria.p_Firmicutes.c_Clostridia.o_Clostridiales.f_Lachnospiraceae.g_Dorea.s_Dorea_longicatena	rs1562194	G	T	-0.0939228	6.82716e-06	70642820	7738	0.0208763	11	0.281737	0.00260899	20.2359	ebi-a-GCST90027847
k_Bacteria.p_Firmicutes.c_Clostridia.o_Clostridiales.f_Lachnospiraceae.g_Dorea.s_Dorea_longicatena	rs11028061	C	T	-0.0907211	4.6302e-06	24628879	7738	0.0198043	11	0.683668	0.00270454	20.979	ebi-a-GCST90027847
k_Bacteria.p_Firmicutes.c_Clostridia.o_Clostridiales.f_Lachnospiraceae.g_Dorea.s_Dorea_longicatena	rs8032562	T	C	0.0864317	9.30529e-06	97032068	7738	0.0194986	15	0.371076	0.00253285	19.6439	ebi-a-GCST90027847
k_Bacteria.p_Firmicutes.c_Clostridia.o_Clostridiales.f_Lachnospiraceae.g_Dorea.s_Dorea_unclassified	rs73883469	T	A	0.206224	6.74342e-07	179736753	7738	0.0415054	3	0.150288	0.00318022	24.6807	ebi-a-GCST90027848
k_Bacteria.p_Firmicutes.c_Clostridia.o_Clostridiales.f_Lachnospiraceae.g_Dorea.s_Dorea_unclassified	rs1163447	A	C	-0.290113	4.13209e-06	109056751	7738	0.0630046	3	0.0585783	0.00273258	21.1972	ebi-a-GCST90027848
k_Bacteria.p_Firmicutes.c_Clostridia.o_Clostridiales.f_Lachnospiraceae.g_Dorea.s_Dorea_unclassified	rs79911813	G	A	0.21547	4.43885e-07	110520951	7738	0.0426749	4	0.144992	0.00328376	25.4869	ebi-a-GCST90027848
k_Bacteria.p_Firmicutes.c_Clostridia.o_Clostridiales.f_Lachnospiraceae.g_Dorea.s_Dorea_unclassified	rs13203138	C	A	-0.237483	3.42035e-06	164182151	7738	0.0511397	6	0.129907	0.00277915	21.5594	ebi-a-GCST90027848
k_Bacteria.p_Firmicutes.c_Clostridia.o_Clostridiales.f_Lachnospiraceae.g_Dorea.s_Dorea_unclassified	rs113902057	A	G	0.299015	3.94966e-06	43432565	7738	0.0648057	6	0.0567913	0.00274371	21.2837	ebi-a-GCST90027848
k_Bacteria.p_Firmicutes.c_Clostridia.o_Clostridiales.f_Lachnospiraceae.g_Dorea.s_Dorea_unclassified	rs3107045	G	A	0.287782	9.36871e-06	96792749	7738	0.0649437	8	0.938021	0.00253118	19.6309	ebi-a-GCST90027848
k_Bacteria.p_Firmicutes.c_Clostridia.o_Clostridiales.f_Lachnospiraceae.g_Dorea.s_Dorea_unclassified	rs11592751	T	C	0.144671	3.96744e-06	112227473	7738	0.0313611	10	0.331134	0.00274258	21.2749	ebi-a-GCST90027848
k_Bacteria.p_Firmicutes.c_Clostridia.o_Clostridiales.f_Lachnospiraceae.g_Dorea.s_Dorea_unclassified	rs4633561	T	C	0.150745	2.60483e-06	27038815	7738	0.0320751	13	0.675735	0.00284632	22.082	ebi-a-GCST90027848
k_Bacteria.p_Firmicutes.c_Clostridia.o_Clostridiales.f_Lachnospiraceae.g_Dorea.s_Dorea_unclassified	rs10141037	C	G	0.159772	4.01994e-06	22514273	7738	0.034655	14	0.244527	0.00273936	21.2499	ebi-a-GCST90027848
k_Bacteria.p_Firmicutes.c_Clostridia.o_Clostridiales.f_Lachnospiraceae.g_Dorea.s_Dorea_unclassified	rs6564810	A	C	0.141282	6.62659e-06	74062244	7738	0.0313588	16	0.422613	0.0026163	20.2928	ebi-a-GCST90027848
k_Bacteria.p_Firmicutes.c_Clostridia.o_Clostridiales.f_Lachnospiraceae.g_Dorea.s_Dorea_unclassified	rs62221575	A	G	0.36411	5.27157e-08	33157887	7738	0.0669086	21	0.0502981	0.00381253	29.6066	ebi-a-GCST90027848
k_Bacteria.p_Firmicutes.c_Clostridia.o_Clostridiales.f_Lachnospiraceae.g_Lachnospiraceae_noname.s_Lachnospiraceae_bacterium_1_1_57FAA	rs76321722	C	G	-0.351432	9.11675e-06	58304173	7738	0.0792027	13	0.0903508	0.00253788	19.683	ebi-a-GCST90027849
k_Bacteria.p_Firmicutes.c_Clostridia.o_Clostridiales.f_Lachnospiraceae.g_Lachnospiraceae_noname.s_Lachnospiraceae_bacterium_1_1_57FAA	rs74322752	G	T	0.594016	7.82943e-06	1509314	7738	0.132896	16	0.0619656	0.00257528	19.9738	ebi-a-GCST90027849
k_Bacteria.p_Firmicutes.c_Clostridia.o_Clostridiales.f_Lachnospiraceae.g_Lachnospiraceae_noname.s_Lachnospiraceae_bacterium_3_1_46FAA	rs4494791	C	T	-0.123821	7.16193e-06	111587016	7738	0.0275844	2	0.377533	0.00259719	20.1442	ebi-a-GCST90027850
k_Bacteria.p_Firmicutes.c_Clostridia.o_Clostridiales.f_Lachnospiraceae.g_Lachnospiraceae_noname.s_Lachnospiraceae_bacterium_3_1_46FAA	rs61945642	T	C	0.220687	8.14273e-06	101946880	7738	0.049466	12	0.0774712	0.00256564	19.8988	ebi-a-GCST90027850
k_Bacteria.p_Firmicutes.c_Clostridia.o_Clostridiales.f_Lachnospiraceae.g_Lachnospiraceae_noname.s_Lachnospiraceae_bacterium_3_1_46FAA	rs11058405	C	T	0.166736	2.1459e-06	126443740	7738	0.0351824	12	0.212283	0.00289415	22.4541	ebi-a-GCST90027850
k_Bacteria.p_Firmicutes.c_Clostridia.o_Clostridiales.f_Lachnospiraceae.g_Lachnospiraceae_noname.s_Lachnospiraceae_bacterium_3_1_46FAA	rs7984826	G	A	-0.11973	7.18522e-06	71853050	7738	0.026677	13	0.561903	0.00259642	20.1382	ebi-a-GCST90027850
k_Bacteria.p_Firmicutes.c_Clostridia.o_Clostridiales.f_Lachnospiraceae.g_Lachnospiraceae_noname.s_Lachnospiraceae_bacterium_5_1_63FAA	rs12047309	A	G	-0.357667	9.62631e-06	237628841	7738	0.0808214	1	0.0820939	0.00252452	19.5791	ebi-a-GCST90027851
k_Bacteria.p_Firmicutes.c_Clostridia.o_Clostridiales.f_Lachnospiraceae.g_Lachnospiraceae_noname.s_Lachnospiraceae_bacterium_5_1_63FAA	rs3935551	G	A	-0.215591	2.90168e-06	22980972	7738	0.0460894	8	0.529903	0.00281971	21.8749	ebi-a-GCST90027851
k_Bacteria.p_Firmicutes.c_Clostridia.o_Clostridiales.f_Lachnospiraceae.g_Lachnospiraceae_noname.s_Lachnospiraceae_bacterium_5_1_63FAA	rs10785016	T	G	-0.196819	8.91559e-06	73709018	7738	0.0443093	12	0.395661	0.00254337	19.7257	ebi-a-GCST90027851
k_Bacteria.p_Firmicutes.c_Clostridia.o_Clostridiales.f_Lachnospiraceae.g_Lachnospiraceae_noname.s_Lachnospiraceae_bacterium_5_1_63FAA	rs4341653	C	A	0.204243	9.34222e-06	71878681	7738	0.046085	13	0.675226	0.00253189	19.6364	ebi-a-GCST90027851
k_Bacteria.p_Firmicutes.c_Clostridia.o_Clostridiales.f_Lachnospiraceae.g_Lachnospiraceae_noname.s_Lachnospiraceae_bacterium_5_1_63FAA	rs17661696	G	A	-0.248778	8.6882e-06	94877013	7738	0.0559368	15	0.192569	0.00254971	19.775	ebi-a-GCST90027851
k_Bacteria.p_Firmicutes.c_Clostridia.o_Clostridiales.f_Lachnospiraceae.g_Lachnospiraceae_noname.s_Lachnospiraceae_bacterium_5_1_63FAA	rs147524453	G	A	0.312689	5.9473e-06	13579570	7738	0.0690529	20	0.119469	0.00264292	20.4998	ebi-a-GCST90027851
k_Bacteria.p_Firmicutes.c_Clostridia.o_Clostridiales.f_Lachnospiraceae.g_Lachnospiraceae_noname.s_Lachnospiraceae_bacterium_7_1_58FAA	rs6757314	T	C	-0.12302	9.09683e-08	167195035	7738	0.0230206	2	0.152019	0.00367697	28.55	ebi-a-GCST90027852
k_Bacteria.p_Firmicutes.c_Clostridia.o_Clostridiales.f_Lachnospiraceae.g_Lachnospiraceae_noname.s_Lachnospiraceae_bacterium_7_1_58FAA	rs116114211	G	A	0.15199	7.67768e-06	80212694	7738	0.0339721	2	0.0663195	0.00258009	20.0112	ebi-a-GCST90027852
k_Bacteria.p_Firmicutes.c_Clostridia.o_Clostridiales.f_Lachnospiraceae.g_Lachnospiraceae_noname.s_Lachnospiraceae_bacterium_7_1_58FAA	rs4691694	G	A	0.148085	6.61485e-06	161589224	7738	0.032866	4	0.0698528	0.00261675	20.2963	ebi-a-GCST90027852
k_Bacteria.p_Firmicutes.c_Clostridia.o_Clostridiales.f_Lachnospiraceae.g_Lachnospiraceae_noname.s_Lachnospiraceae_bacterium_7_1_58FAA	rs28640142	G	A	-0.0882115	1.45526e-07	506781	7738	0.0167762	6	0.505558	0.00356029	27.6408	ebi-a-GCST90027852
k_Bacteria.p_Firmicutes.c_Clostridia.o_Clostridiales.f_Lachnospiraceae.g_Lachnospiraceae_noname.s_Lachnospiraceae_bacterium_7_1_58FAA	rs2527213	A	C	0.140356	6.56266e-06	158754493	7738	0.031139	7	0.922361	0.0026187	20.3114	ebi-a-GCST90027852
k_Bacteria.p_Firmicutes.c_Clostridia.o_Clostridiales.f_Lachnospiraceae.g_Lachnospiraceae_noname.s_Lachnospiraceae_bacterium_7_1_58FAA	rs66476925	C	G	-0.104325	3.7935e-07	21611399	7738	0.0205402	7	0.20128	0.00332272	25.7902	ebi-a-GCST90027852
k_Bacteria.p_Firmicutes.c_Clostridia.o_Clostridiales.f_Lachnospiraceae.g_Lachnospiraceae_noname.s_Lachnospiraceae_bacterium_7_1_58FAA	rs77141557	A	C	0.117445	1.36126e-06	18641481	7738	0.0243127	10	0.135494	0.00300654	23.3287	ebi-a-GCST90027852
[truncated: 56 more rows]

## Sheet: Table S3
Table S3. The instruments of blood metabolites.
Exposure	SNP	Effect_Allele	Other_Allele	Chrosome	Position	Eaf	Beta	Se	Pval	Samplesize	R2	F
[truncated: 3,527 more rows]

## Sheet: Table S4
Table S4. The instruments of papillary thyroid cancer.
[truncated: 8 more rows]

[truncated: 13 more sheets: Table S5, Table S6, Table S7, Table S8, Table S9, Table S10, Table S11, Table S12, Table S13, Table S14, Table S15, Table S16, Table S17]
