# Supplementary material for: Blood metabolites reflect the effect of gut microbiota on differentiated thyroid cancer: a Mendelian randomization analysis
Source: BMC Cancer. 2025 Feb 28;25:368. doi: 10.1186/s12885-025-13598-y (PMC11869591; doi:10.1186/s12885-025-13598-y)
Supplement: Supplementary file 3 — Supplementary Material 3. [file 12885_2025_13598_MOESM3_ESM.zip]

Archive with 8 entries (8 files):
- Figure S1 Leave-one-out analysis for MR causal effects of microbiota abundance and metabolism on PTC.pdf
- Figure S2 Leave-one-out analysis for MR causal effects of microbiota abundance and metabolism on FTC.pdf
- Figure S3 Leave-one-out analysis for MR causal effects of blood metabolites on PTC.pdf
- Figure S4 Leave-one-out analysis for MR causal effects of blood metabolites on FTC.pdf
- Figure S5 Funnel plots for MR causal effects of microbiota abundance and metabolism on PTC.pdf
- Figure S6 Funnel plots for MR causal effects of microbiota abundance and metabolism on FTC.pdf
- Figure S7 Funnel plots for MR causal effects of blood metabolites on PTC.pdf
- Figure S8 Funnel plots for MR causal effects of blood metabolites on FTC.pdf
